# Supplementary material for: A molecular survey of Australian and North American termite genera indicates that vertical inheritance is the primary force shaping termite gut microbiomes
Source: Microbiome. 2015 Feb 25;3:5. doi: 10.1186/s40168-015-0067-8 (PMC4379614; doi:10.1186/s40168-015-0067-8)
Supplement: Additional file 1: Table S1. — Details of the 68 specimens collected in the present study. [file 40168_2015_67_MOESM1_ESM.xlsx]

## Sheet: Metadata
No	ID	Collection Date	Location	GPS Coordiantes	Nest Type	Presumptive Diet	δC13(‰)	Family	Genus	#of workers used for profiling	Accession no
1	DR01	2011-08-06	Darwin River	S12° 46' 17.22"	Free standing mound	Grass		Termitidae	Drepanotermes	30	KJ907786
				E130° 57' 53.58"
2	FC04	2011-08-06	Fly Creek, Darwin	S12° 46' 19.5"	Magnetic mound	Grass	-19.5	Termitidae	Amitermes	30	KJ907787
				E130° 58' 35.04"
3	TV01	2011-05-26	Townsville	S19° 39’ 59.18"	Mound	Grass	-15.1	Termitidae	Amitermes	30	KJ907788
				E146° 50’ 16.20"
4	2AM2	2008-07-23	Arizona	N31° 47' 58.98''	Dung	Dung		Termitidae	Gnathamitermes	30	KJ907789
				W110° 9' 26.039''
5	4GP2	2008-07-23	Arizona	N31° 31' 58.74''	Dung	Dung	-22.4	Termitidae	Gnathamitermes	30	KJ907790
				W110° 0' 42.599''
6	7GP3	2008-07-24	Arizona	N31° 20' 52.62''	Under rock	Grass	-21.6	Termitidae	Gnathamitermes	30	KJ907791
				W110° 14' 41.459'
7	7GP2	2008-07-24	Arizona	N31° 20' 52.62''	Under rock	Grass	-21.5	Termitidae	Gnathamitermes	30	KJ907792
				W110° 14' 41.459'
8	2GP1	2008-07-23	Arizona	N31° 31' 58.74''	Dung	Dung	-19.4	Termitidae	Gnathamitermes	30	KJ907793
				W110° 0' 42.599''
9	7GP1	2008-07-24	Arizona	N31° 20' 52.62''	Under rock	Grass	-20.7	Termitidae	Gnathamitermes	30	KJ907794
				W110° 14' 41.459'
10	10GP1	2008-07-24	Arizona	N31° 20' 52.62''	Under rock	Unknown		Termitidae	Gnathamitermes	30	KJ907795
				W110° 14' 41.459'
11	6GP1	2008-07-24	Arizona	N31° 31' 58.74''	Cow Dung on dirt	Dung	-16.9	Termitidae	Gnathamitermes	30	KJ907796
				W110° 0' 42.599''
12	2AW1	2008-07-23	Arizona	N31° 47' 58.98''	Wood debri	Wood	-23.2	Termitidae	Amitermes	30	KJ907797
				W110° 9' 26.039''
13	4AW3	2008-07-23	Arizona	N31° 31' 58.74''	Dead Yucca	Grass	-18.7	Termitidae	Amitermes	30	KJ907798
				W110° 0' 42.599''
14	8AW2	2008-07-23	Arizona	N31° 31' 58.74''	Cow Dung	Dung	-20.4	Termitidae	Amitermes	30	KJ907799
				W110° 0' 42.599''
15	6GP2	2008-07-24	Arizona	N31° 31' 58.74''	Dry wood	Wood	-23.4	Termitidae	Amitermes	30	KJ907800
				W110° 0' 42.599''
16	4AW1	2008-07-23	Arizona	N31° 31' 58.74''	Cow Dung	Dung	-22.4	Termitidae	Amitermes	30	KJ907801
				W110° 0' 42.599''
17	4AW2	2008-07-23	Arizona	N31° 31' 58.74''	Cow Dung	Dung	-20.3	Termitidae	Amitermes	30	KJ907802
				W110° 0' 42.599''
18	2A.1	2008-07-23	Arizona	N31° 47' 58.98''	Dead root crown	Wood	-22.2	Termitidae	Amitermes	30	KJ907803
				W110° 9' 26.039''
19	2A.2	2008-07-23	Arizona	N31° 47' 58.98''	Soil under rock	Wood	-22.4	Termitidae	Amitermes	30	KJ907804
				W110° 9' 26.039''
20	FC05	2011-08-06	Fly Creek, Darwin	S12° 46' 16.98"	Cathedral mound	Grass	-13.2	Termitidae	Nasutitermes	30	KJ907805
				E130° 58' 33.24"
21	DW01	2011-06-18	Darwin	S12° 28' 59.99"	Cathedral mound	Grass	-14	Termitidae	Nasutitermes	30	KJ907806
				E130° 58' 59.99"
22	DW04	2011-08-07	Darwin Beach	S12° 27' 46.128"	Beach Hibiscus	Wood	-28	Termitidae	Nasutitermes	30	KJ907807
				E130° 50' 30.3684"
23	MC05	2011-07-21	Murphy's Creek	S27° 28’ 7.08"	Mound	Grass	-16.8	Termitidae	Nasutitermes	30	KJ907808
				E152°01' 40.86"
24	MC07	2011-07-21	Murphy's Creek	S27° 28’ 12.96"	Mound	Grass	-18.6	Termitidae	Nasutitermes	30	KJ907809
				E152°01' 56.64"
25	MC06	2011-07-21	Murphy's Creek	S27° 28’ 10.14"	Mound	Grass	-17.5	Termitidae	Nasutitermes	30	KJ907810
				E152°01' 43.92"
26	CC02	2011-04-26	Caloundra Coast	S26° 48’ 3.6"	Banksia	Wood	-27.1	Termitidae	Nasutitermes	30	KJ907811
				E153° 08' 59.04"
27	LabNasut	-	Florida	N29° 38' 42.95''	Laboratory	Wood	-27.4	Termitidae	Nasutitermes	30	KJ907812
				W82° 20' 47.018''
28	7TT2	2008-07-24	Arizona	N31° 20' 52.62''	Under rock	Grass		Termitidae	Tenuirostritermes	30	KJ907813
				W110° 14' 41.459'
29	7TT3	2008-07-24	Arizona	N31° 20' 52.62''	Under rock	Grass		Termitidae	Tenuirostritermes	30	KJ907814
				W110° 14' 41.459'
30	CA01	2011-07-10	Cairns	S16° 52' 45"	Dead log	Wood		Termitidae	Microcerotermes	30	KJ907815
				E145°44' 35"
31	CA03	2011-07-10	Cairns	S16° 49' 50"	Mound	Wood		Termitidae	Microcerotermes	30	KJ907816
				E142°40' 00"
32	IN01	2011-07-01	Indooroopilly, Brisbane	S27° 29' 52.1916"	Nest	Wood		Termitidae	Microcerotermes	30	KJ907817
				E152° 58' 21.1944"
33	PH01	2011-03-03	Pinjarra Hills, QLD	S27° 32’ 17.4012"	Nest on post	Wood	-25.9	Termitidae	Microcerotermes	30	KJ907818
				E152° 55' 10.02"
34	PH03	2011-03-03	Pinjarra Hills	S27° 32’ 18.6"	Eucalypt tree	Wood		Termitidae	Microcerotermes	30	KJ907819
				E152° 55' 9"
35	PH02	2011-03-03	Pinjarra Hills	S27° 32’ 19.2"	Mound at base of Eucalypt tree	Wood		Termitidae	Microcerotermes	30	KJ907820
				E152° 55' 10.2"
36	GHR03	2011-06-08	Green Hill Reservoir	S27° 29.814’	Stump	Wood		Termitidae	Microcerotermes	30	KJ907821
				E152° 57.532
37	GHR01	2011-06-08	Green Hill Reservoir	S27° 30.064’	Mound	Wood		Termitidae	Microcerotermes	30	KJ907822
				E152°57.946'
38	MC08	2011-07-21	Murphy's Creek	S27° 28’ 10.02"	Mound	Wood		Termitidae	Microcerotermes	30	KJ907823
				E152°01' 42.96"
39	MC09	2011-07-21	Murphy's Creek	S27° 28’ 14.34"	Mound	Wood		Termitidae	Microcerotermes	30	KJ907824
				E152°01' 43.5"
40	MC04	2011-07-21	Murphy's Creek	S27° 28’ 11.34"	Mound	Wood		Termitidae	Microcerotermes	30	KJ907825
				E152°01' 41.34"
41	MC03	2011-07-21	Murphy's Creek	S27° 28’ 6.48"	Mound	Wood		Termitidae	Microcerotermes	30	KJ907826
				E152°01' 40.14"
42	FC02	2011-08-06	Fly Creek, Darwin	S12° 45' 58.08"	Mound at base of red gum	Wood		Termitidae	Macrognathotermes	30	KJ907827
				E131° 04' 55.86"
43	4RT1	2008-07-23	Arizona	N31° 31' 58.74''	Dung (probably horse)	Dung		Rhinotermitidae	Reticulitermes	30	KJ907828
				W110° 0' 42.599''
44	4RT2	2008-07-23	Arizona	N31° 31' 58.74''	Wood (mesquite, palo verde)	Wood		Rhinotermitidae	Reticulitermes	30	KJ907829
				W110° 0' 42.599''
45	8RT1	2008-07-24	Arizona	N31° 24' 42.12''	Harwood mesquite stick	Wood		Rhinotermitidae	Reticulitermes	30	KJ907830
				W110° 54' 23.399''
46	MC02	2011-07-21	Murphy's Creek	S27° 28’ 5.88"	Mound diffuse in large tree	Wood		Rhinotermitidae	Heterotermes	30	KJ907831
				E152°01' 40.8"
47	SL01	2011-05-22	St Lucia	S27° 29' 41.118"	Pine fence paling	Wood		Rhinotermitidae	Heterotermes	30	KJ907832
				E152° 59' 37.9638"
48	IN02	2012-01-18	Indooroopilly	S27° 30' 27.126"	Roots of Oleander bush	Roots		Rhinotermitidae	Heterotermes	30	KJ907833
				E152° 59' 06252"
49	MC01	2011-07-21	Murphy's Creek	S27° 28’ 6.78"	Tea tree root	Wood		Rhinotermitidae	Heterotermes	30	KJ907834
				E152°01' 40.98"
50	PH04	2011-04-13	Pinjarra Hills	S27° 32’ 23.4"	Growth of tree	Wood		Rhinotermitidae	Heterotermes	30	KJ907835
				E152° 55' 8.4"
51	BF01	2011-08-08	Berrimah Farm, Darwin	S12° 26' 38.58"	Pine plank with undercoat	Wood		Rhinotermitidae	Heterotermes	30	KJ907836
				E130° 55' 42.9"
52	AP01	2013-03-04	Archerfield	S27° 34' 2.2116"	Laboratory	Wood		Rhinotermitidae	Coptotermes	30	KJ907837
				E153 1' 1.7976"
53	FC03	2011-08-06	Fly Creek, Darwin	S12° 45' 54.66"	Mound at base of blood wood eucalypt	Wood		Rhinotermitidae	Coptotermes	30	KJ907838
				E131° 03' 4.32"
54	BF02	2011-08-08	Berrimah Farm, Darwin	S12° 27' 25.5"	Mound at base of stringy bark eucalypt	Wood		Rhinotermitidae	Coptotermes	30	KJ907839
				E130° 55' 31.68"
55	CC01	2011-04-26	Caloundra Coast	S26° 48’ 3.6"	Banksia	Wood		Rhinotermitidae	Schedorhinotermes	20	KJ907840
				E153° 08' 59.04"
56	DR02	2011-08-06	Darwin River	S12° 46' 17.22"	Burnt iron wood branch	Wood		Rhinotermitidae	Schedorhinotermes	20	KJ907841
				E130° 57' 53.58"
57	WH01	2011-06-19	Wellers Hill, Tarragindi	S27°31'42.21"	Mound	Wood		Rhinotermitidae	Schedorhinotermes	20	KJ907842
				E153° 2'53.53"
58	8MH1	2008-07-24	Arizona	N31° 35' 42''	Cottonwood	Wood		Kalotermitidae	Marginitermes	30	KJ907843
				W111° 2' 57.18''
59	9MH1	2008-07-24	Arizona	N31° 47' 58.98''	Cottonwood	Wood		Kalotermitidae	Marginitermes	30	KJ907844
				W110° 9' 26.039''
60	5IM1	2008-07-24	Arizona	N31° 31' 58.74''	Sycamore	Wood		Kalotermitidae	Incisitermes	30	KJ907845
				W110° 0' 42.599''
61	BB01-2	2011-03-04	Binna Burra	S28° 9' 29.916"	Dead tree	Wood		Kalotermitidae	Glyptotermes	30	KJ907846
				E153° 11' 21.771"
62	TN05	2011-11-19	Mount Glorious	S27° 20' 6.96"	Fallen log	Wood		Kalotermitidae	Glyptotermes	30	KJ907847
				E152° 46' 13.5"
63	TN01	2011-11-19	Mount Glorious	S27° 20' 11.6406"	Fallen log	Wood		Stolotermitidae	Porotermes	30	KJ907848
				E152° 46' 13.2708"
64	FC01	2011-08-06	Fly Creek, Darwin	S12° 45' 58.05"	Cattle dung / soil	Dung	-26.4	Mastotermitidae	Mastotermes	5	KJ907849
				E131° 04' 55.86"
65	DW03	2011-08-05	Darwin, Northern Suburbs	S12° 22' 55.5"	Carpentaria palm	Grass	-27	Mastotermitidae	Mastotermes	5	KJ907850
				E130° 53' 55.1"
66	DW02	2011-08-05	Darwin, Northern Suburbs	S12° 22' 55.1"	African mahogany	Wood	-27.5	Mastotermitidae	Mastotermes	5	KJ907851
				E130° 53' 53.7"
67	PP01	2011-07-22	Perrin Park, Toowong	S27° 29' 32.5824"	Palm tree	Omnivorous		Blattidae	Periplaneta	1	KJ907852
				E153° 0' 25.2168"
68	DR03	2011-08-06	Darwin River	S12° 46' 17.22"	Under Bark	Omnivorous		Blattidae	Periplaneta	1	KJ907853
				E130° 57' 53.58"
