# Supplementary material for: A molecular survey of Australian and North American termite genera indicates that vertical inheritance is the primary force shaping termite gut microbiomes
Source: Microbiome. 2015 Feb 25;3:5. doi: 10.1186/s40168-015-0067-8 (PMC4379614; doi:10.1186/s40168-015-0067-8)
Supplement: Additional file 3: Figure S2. — Soldier morphologies of several termite specimens collected in Australia. [file 40168_2015_67_MOESM3_ESM.zip]

Archive with 4 entries (4 files):
- 40168_2015_67_add3/40168_2015_67_add3a.pdf
- 40168_2015_67_add3/40168_2015_67_add3b.pdf
- 40168_2015_67_add3/40168_2015_67_add3c.pdf
- 40168_2015_67_add3/40168_2015_67_add3d.pdf
