# Supplementary material for: A molecular survey of Australian and North American termite genera indicates that vertical inheritance is the primary force shaping termite gut microbiomes
Source: Microbiome. 2015 Feb 25;3:5. doi: 10.1186/s40168-015-0067-8 (PMC4379614; doi:10.1186/s40168-015-0067-8)
Supplement: Additional file 6: Table S2. — Effect of rRNA copy number correction on termite gut profile relative abundance estimates for OTUs with ≥1% in at least one sample. [file 40168_2015_67_MOESM6_ESM.xlsx]

## Sheet: Table S3
NC	Non-copyrighted	Higher Termite
C	Copyrighted	Drepanotermes		Gnathamitermes																Amitermes																				Nasutitermes
		NC	C	NC	C	NC	C	NC	C	NC	C	NC	C	NC	C	NC	C	NC	C	NC	C	NC	C	NC	C	NC	C	NC	C	NC	C	NC	C	NC	C	NC	C	NC	C	NC	C	NC	C	NC	C	NC	C	NC	C
#OTU ID	Consensus Lineage	DR01	DR01	2AM2	2AM2	4GP2	4GP2	7GP3	7GP3	7GP2	7GP2	2GP1	2GP1	7GP1	7GP1	10GP1	10GP1	6GP1	6GP1	FC04	FC04	TV01	TV01	2AW1	2AW1	4AW3	4AW3	8AW2	8AW2	6GP2	6GP2	4AW1	4AW1	4AW2	4AW2	2A.1	2A.1	2A.2	2A.2	FC05	FC05	DW01	DW01	DW04	DW04	MC05	MC05	MC07	MC07
289	Eukaryota; Amoebozoa; Conosa; Protosteliida; CCW8; uncultured Dinenympha sp.	0	0	0	0	0	0	0	0	0	0	0	0	0	0	0	0	0	0	0	0	0	0	0	0	0	0	0	0	0	0	0	0	0	0	0	0	0	0	0	0	0	0	0	0	0	0	0	0
985	Eukaryota; Amoebozoa; Conosa; Protosteliida; CCW8; uncultured Dinenympha sp.	0	0	0	0	0	0	0	0	0	0	0	0	0	0	0	0	0	0	0	0	0	0	0	0	0	0	0	0	0	0	0	0	0	0	0	0	0	0	0	0	0	0	0	0	0	0	0	0
410	Eukaryota; Excavata; Metamonada; Parabasalia; Cristamonadea; Metadevescovina; Metadevescovina modica	0	0	0	0	0	0	0	0	0	0	0	0	0	0	0	0	0	0	0	0	0	0	0	0	0	0	0	0	0	0	0	0	0	0	0	0	0	0	0	0	0	0	0	0	0	0	0	0
758	Eukaryota; Excavata; Metamonada; Parabasalia; Cristamonadea; Metadevescovina; uncultured parabasalid eukaryote	0	0	0	0	0	0	0	0	0	0	0	0	0	0	0	0	0	0	0	0	0	0	0	0	0	0	0	0	0	0	0	0	0	0	0	0	0	0	0	0	0	0	0	0	0	0	0	0
129	Eukaryota; Excavata; Metamonada; Parabasalia; Trichonymphea; Pseudotrichonympha; Pseudotrichonympha paulistana	0	0	0	0	0	0	0	0	0	0	0	0	0	0	0	0	0	0	0	0	0	0	0	0	0	0	0	0	0	0	0	0	0	0	0	0	0	0	0	0	0	0	0	0	0	0	0	0
19	Eukaryota; Excavata; Metamonada; Parabasalia; Trichonymphea; Trichonympha; Trichonympha sp. RheTcA	0	0	0	0	0	0	0	0	0	0	0	0	0	0	0	0	0	0	0	0	0	0	0	0	0	0	0	0	0	0	0	0	0	0	0	0	0	0	0	0	0	0	0	0	0	0	0	0
8	Eukaryota; SAR; Alveolata; Apicomplexa; Conoidasida; Gregarinasina; Eugregarinorida; Gregarina; Heterocapsaceae environmental sample	0	0	0	0	0	0	0	0	0	0	0	0	0	0	0	0	0	0	0	0	0	0	0	0	0	0	0	0	0	0	0	0	0	0	0	0	0	0	0	0	0	0	0	0	0	0	0	0
	Eukaryota	0	0	0	0	0	0	0	0	0	0	0	0	0	0	0	0	0	0	0	0	0	0	0	0	0	0	0	0	0	0	0	0	0	0	0	0	0	0	0	0	0	0	0	0	0	0	0	0
47	k__Archaea; p__Crenarchaeota; c__MCG; o__pGrfC26; f__; g__; s__	0.645161	1.26517	0	0	0	0	0	0	0	0	0	0	0	0	0	0	0	0	2.09677	4.25105	0	0.356009	0	0	0.16129	0	0	0	0.16129	0	0	0	0	0	0.16129	0.669684	0.16129	0	0.806452	1.55107	0.483871	0.94602	0.16129	0	0.16129	0.608608	0.967742	1.25164
56	k__Archaea; p__Euryarchaeota; c__Methanobacteria; o__Methanobacteriales; f__Methanobacteriaceae; g__Methanobacterium; s__	0	0	0	0	0	0	0	0	0	0	0	0	0	0	0	0	0	0	0	0	0	0	0	0	0	0	0	0	0	0	0	0	0	0	0	0	0	0	0	0	0	0	0	0	0	0	0	0
355	k__Archaea; p__Euryarchaeota; c__Methanobacteria; o__Methanobacteriales; f__Methanobacteriaceae; g__Methanobacterium; s__	0	0	0	0	0	0	0	0	0	0	0	0	0	0	0	0	0	0	0	0	0	0	0	0	0	0	0	0	0	0	0	0	0	0	0	0	0	0	0	0	0.322581	0.267487	0.16129	0.130789	0.16129	0.129063	0.322581	0.265426
20	k__Archaea; p__Euryarchaeota; c__Methanobacteria; o__Methanobacteriales; f__Methanobacteriaceae; g__Methanobrevibacter; s__	0	0	0	0	0	0	0	0	0	0	0	0	0	0	0	0	0	0	0	0	0	0	0	0	0	0	0	0	0	0	0	0	0	0	0	0	0	0	0	0	0	0	0	0	0	0	0	0
12	k__Archaea; p__Euryarchaeota; c__Methanobacteria; o__Methanobacteriales; f__Methanobacteriaceae; g__Methanobrevibacter; s__	0	0	0	0	0	0	0	0	0	0	0	0	0	0	0	0	0	0	0	0	0	0	0	0	0	0	0	0	0	0	0	0	0	0	0	0	0	0	0	0	0	0	0	0	0	0	0	0
39	k__Archaea; p__Euryarchaeota; c__Methanobacteria; o__Methanobacteriales; f__Methanobacteriaceae; g__Methanobrevibacter; s__	0	0	0	0	0	0	0	0	0	0	0.16129	0.196415	0	0	0	0	0	0	1.29032	1.16229	2.41935	2.72544	0	0	0	0	0	0	0	0	0	0	0	0	0	0	0	0	0.322581	0.339264	0.483871	0.517307	0.16129	0.168626	0.16129	0.166401	0.16129	0.342214
962	k__Archaea; p__Euryarchaeota; c__Methanobacteria; o__Methanobacteriales; f__Methanobacteriaceae; g__Methanobrevibacter; s__	0	0	0	0	0	0	0	0	0	0	0	0	0	0	0	0	0	0	0	0	0	0	0	0	0	0	0	0	0	0	0	0	0	0	0	0	0	0	0	0	0	0	0	0	0	0	0	0
53	k__Archaea; p__Euryarchaeota; c__Methanobacteria; o__Methanobacteriales; f__Methanobacteriaceae; g__Methanobrevibacter; s__arboriphilus	0.16129	0.148274	0	0	0	0	0	0	0	0	0	0	0	0	0	0	0	0	1.12903	1.13877	1.12903	1.00136	0	0	0	0	0	0	0	0	0	0	0	0	0.16129	0.15697	0.16129	0	0.322581	0.436272	1.12903	1.33045	0.16129	0.144561	0.322581	0.285308	0.645161	0.88013
203	k__Archaea; p__Euryarchaeota; c__Methanomicrobia; o__Methanomicrobiales; f__Methanospirillaceae; g__Methanospirillum; s__	0.16129	0.0864781	0	0	0	0	0	0	0	0	0	0	0	0	0	0	0	0	0.806452	0.415103	0	0	0	0	0	0	0.16129	0	0.16129	0.0901754	0	0	0	0	0	0	0	0	1.77419	0.932977	0.16129	0.0862178	0	0	0.322581	0.332801	0.322581	0.0855534
230	k__Archaea; p__Euryarchaeota; c__Methanomicrobia; o__Methanomicrobiales; f__Methanospirillaceae; g__Methanospirillum; s__	0	0	0	0	0	0	0	0	0	0	0	0	0	0	0	0	0	0	0	0	0	0	0	0	0	0	0	0	0	0	0	0	0	0	0	0	0	0	0	0	0	0	0	0	0	0	0	0
239	k__Archaea; p__Euryarchaeota; c__Methanomicrobia; o__Methanosarcinales; f__Methanosarcinaceae; g__Methanimicrococcus; s__blatticola	0	0	0	0	0	0	0	0	0	0	0	0	0	0	0	0	0	0	1.6129	1.16851	0	0	0	0	0	0	0	0	0	0	0	0	0	0	0	0	0.16129	0.146925	0.322581	0.265286	0	0	0.16129	0.131856	0.16129	0.130116	0.16129	0.133796
34	k__Archaea; p__Euryarchaeota; c__Thermoplasmata; o__E2; f__WCHD3-02; g__; s__	0	0.488132	0	0	0	0	0	0	0.16129	0	0	0	0.16129	0	0	0	0	0	0.967742	1.64016	0	0	0	0	0.16129	0.250935	0	0	0	0	0	0	0	0	0.322581	0.25838	0	0.530298	1.12903	1.67563	0.483871	0.486663	0.16129	0.237955	0.16129	0.234815	0.16129	0.241456
919	k__Archaea; p__Euryarchaeota; c__Thermoplasmata; o__E2; f__WCHD3-02; g__; s__	0	0	0	0	0	0	0	0	0	0	0	0	0	0	0	0	0	0	0.967742	1.40585	0	0	0	0	0	0	0	0	0	0	0	0	0	0	0	0	0	0	0.16129	0.239375	0	0	0	0	0.16129	0.234815	0	0
	Archaea	0.967742	1.98805	0	0	0	0	0	0	0.16129	0	0.16129	0.196415	0.16129	0	0	0	0	0	8.87097	11.1817	3.54839	4.08281	0	0	0.322581	0.250935	0.16129	0	0.322581	0.0901754	0	0	0	0	0.645161	1.08503	0.483871	0.677223	4.83871	5.43987	3.06452	3.63414	0.967742	0.813786	1.6129	2.12193	2.74194	3.20022
399	k__Bacteria; p__Acidobacteria; c__; o__; f__; g__; s__	0	0	0	0	0	0	0	0	0	0	0	0	0	0	0	0	0	0	0	0	0	0	0	0	0	0.221502	0.16129	0.22708	0	0	0.16129	0.22622	0.322581	0.434084	0	0	0	0	0	0	0	0	0	0	0	0	0	0
619	k__Bacteria; p__Acidobacteria; c__; o__; f__; g__; s__	0	0	0	0	0	0	0	0	0	0	0	0	0	0	0	0	0	0	0	0	0	0	0.16129	0.22543	0	0	0	0	0	0	0	0	0.16129	0.217042	0	0.228073	0	0	0.16129	0.422595	0.16129	0.21479	0.322581	0.420088	0.322581	0.207272	0.322581	0.639404
71	k__Bacteria; p__Acidobacteria; c__Holophagae; o__Holophagales; f__Holophagaceae; g__; s__	0	0	0.483871	1.45995	0.16129	0.390686	0	0	0.16129	0.380321	0.16129	0.39283	0	0	0.16129	0.371125	0.16129	0.400938	0	0	0	0	0.483871	1.08587	1.77419	3.20083	0.967742	1.45842	0.806452	2.88561	0.645161	2.90579	1.45161	3.48488	0	0	0.16129	0.375793	0	0	0	0	0	0	0.16129	0.332801	0.322581	0.684427
172	k__Bacteria; p__Acidobacteria; c__Holophagae; o__Holophagales; f__Holophagaceae; g__; s__	0	0	0	0	0.322581	0.390686	0.16129	0.780328	0.16129	0.380321	0	0	0.645161	1.49779	0	0	0	0	0	0	0	0	0.322581	0.723911	0.16129	0.355648	0.322581	0.72921	0	0	0.322581	0.726448	0.322581	1.04546	0.322581	0.366199	0.483871	1.12738	0	0	0	0	0	0	0	0	0	0
246	k__Bacteria; p__Acidobacteria; c__Holophagae; o__Holophagales; f__Holophagaceae; g__; s__	0	0	0	0	0	0	0	0	0	0	0	0	0	0	0	0	0	0	0	0	0	0	0.16129	0.361955	0.322581	1.06694	0	0.364605	0	0	0.16129	0.363224	0.16129	0.348488	0	0	0	0	0	0	0	0	0	0	0	0	0	0
531	k__Bacteria; p__Acidobacteria; c__MVS-40; o__; f__; g__; s__	0	0	0	0	0	0	0	0	0	0	0	0	0	0	0	0	0	0	0	0	0	0	0	0	0	0	0	0	0	0	0	0	0	0	0	0	0	0	0	0	0	0	0	0	0	0	0	0
	Acidobacteria	0	0	0.483871	1.45995	0.483871	0.781373	0.16129	0.780328	0.322581	0.760643	0.16129	0.39283	0.645161	1.49779	0.16129	0.371125	0.16129	0.400938	0	0	0	0	1.12903	2.39716	2.25806	4.84492	1.45161	2.77932	0.806452	2.88561	1.29032	4.22169	2.41935	5.52995	0.322581	0.594272	0.645161	1.50317	0.16129	0.422595	0.16129	0.21479	0.322581	0.420088	0.483871	0.540074	0.645161	1.32383
358	k__Bacteria; p__Actinobacteria; c__Actinobacteria; o__; f__; g__; s__	0	0	0	0	0	0	0	0	0	0	0	0	0	0	0	0	0	0	0	0	0	0	0.16129	0	0	0	0	0	0	0	0	0	0.16129	0	0	0	0	0	0.16129	0	0.16129	0	0.322581	0	0.322581	0	0.322581	0
395	k__Bacteria; p__Actinobacteria; c__Actinobacteria; o__; f__; g__; s__	0	0	0	0	0	0	0	0	0	0	0	0	0	0	0	0	0	0	0	0	0	0	0	0	0	0	0	0	0	0	0	0	0	0	0	0	0	0	0	0	0	0	0	0	0	0	0	0
1181	k__Bacteria; p__Actinobacteria; c__Actinobacteria; o__; f__; g__; s__	0	0	0	0	0	0	0	0	0	0	0	0	0	0	0	0	0	0	0	0	0	0	0	0	0	0	0	0	0	0	0	0	0	0	0	0	0	0	0	0	0	0	0	0	0	0	0	0
467	k__Bacteria; p__Actinobacteria; c__Actinobacteria; o__Actinomycetales; f__ACK-M1; g__; s__	0	0	0	0	0	0	0	0	0	0	0	0	0	0	0	0	0	0	0	0	0	0	0	0	0	0	0	0	0	0	0	0.198122	0	0	0	0	0	0	0	0	0	0	0	0	0	0	0	0
1319	k__Bacteria; p__Actinobacteria; c__Actinobacteria; o__Actinomycetales; f__Actinomycetaceae; g__; s__	0	0	0	0	0	0	0	0	0	0	0	0	0	0	0	0	0	0	0	0	0	0	0	0	0	0	0	0	0	0	0	0.198122	0	0	0	0	0	0	0	0	0	0	0	0	0	0	0	0
116	k__Bacteria; p__Actinobacteria; c__Actinobacteria; o__Actinomycetales; f__Actinomycetaceae; g__Actinomyces; s__	0	0	0	0	0	0	0	0	0	0	0	0	0	0	0	0	0	0	2.58065	3.33074	0	0	0	0	0	0	0	0	0	0	0	0	0	0	0	0	0	0	0.806452	1.13426	2.58065	3.68961	0.483871	0.902021	0.16129	0.22253	2.09677	3.20353
60	k__Bacteria; p__Actinobacteria; c__Actinobacteria; o__Actinomycetales; f__Micrococcaceae; g__Arthrobacter; s__	0.483871	0.172956	0	0	0.16129	0	0.16129	0.0650273	0.16129	0.0633869	0	0	0.322581	0.124816	0	0	0	0.066823	2.09677	0.664165	0.322581	0.194674	0.322581	0.120652	0.322581	0.0592746	0.16129	0.0607675	0.16129	0.120234	0	0	0.16129	0.0580813	0	0	0	0	0.483871	0.169632	1.77419	0.747221	0.645161	0.168626	0.645161	0.221868	2.74194	0.855534
128	k__Bacteria; p__Actinobacteria; c__Actinobacteria; o__Actinomycetales; f__Promicromonosporaceae; g__; s__	0.483871	0.444745	0	0.2	0	0.167437	0	0	0	0	0	0	0	0	0	0	0.16129	0.343661	0.16129	0.142321	0	0	0.16129	0.155124	0.322581	0.304841	0.322581	0.468778	0.16129	0.198122	0.483871	0	0.322581	0.448055	0	0.156943	0	0.161054	0	0	0	0	0.483871	0.289072	0	0	0	0
132	k__Bacteria; p__Actinobacteria; c__Actinobacteria; o__Actinomycetales; f__Propionibacteriaceae; g__Luteococcus; s__	0.16129	0.263258	0	0	0.16129	0.297333	0.16129	0.296935	0	0	0	0	0	0	0	0	0	0	0	0	0.322581	0.59263	0	0	0	0	0	0	0	0	0	0	0	0	0	0.278697	0.16129	0	0	0	0	0	0	0	0.16129	0.253279	0.16129	0.260443
	Actinobacteria	1.12903	0.617701	0.483871	3.11991	0.806452	1.73018	0.483871	1.62568	0.483871	1.58467	0.16129	0.785659	0.967742	3.1204	0.16129	0.74225	0.322581	1.21236	4.83871	4.13722	0.645161	0.194674	1.29032	5.0701	2.58065	10.054	1.77419	6.08818	1.12903	6.08958	1.45161	8.83962	2.25806	11.566	0.322581	1.34549	0.806452	3.1674	1.29032	2.14908	4.35484	4.8664	1.6129	2.19989	1.12903	1.52454	5.32258	6.70672
42	k__Bacteria; p__Bacteroidetes; c__Bacteroidia; o__Bacteroidales; f__; g__; s__	0.806452	0.576521	1.45161	0.729977	0.645161	0.651144	0.645161	0.520219	1.12903	0.633869	0.806452	0.523773	0.16129	0.124816	2.41935	1.60821	0.967742	1.06917	0	0	0	0	2.09677	1.56847	0.483871	0.592746	1.77419	1.09382	0.322581	0.480935	0.483871	0.484299	0.645161	0.46465	0.483871	0.244133	0.645161	0.626322	0	0	0.16129	0.114957	0.16129	0.112417	0.16129	0.110934	0	0
90	k__Bacteria; p__Bacteroidetes; c__Bacteroidia; o__Bacteroidales; f__; g__; s__	0	0	0	0	0	0	0	0	0	0	0	0	0	0	0	0	0	0	0	0	0	0	0	0	0	0	0	0	0	0	0	0	0	0	0	0	0	0	0	0	0	0	0	0	0	0	0	0
117	k__Bacteria; p__Bacteroidetes; c__Bacteroidia; o__Bacteroidales; f__; g__; s__	0	0	0.322581	0.243326	0.322581	0.390686	0.322581	0.260109	0.806452	0.633869	0.645161	0.523773	0.806452	0.748897	0	0.123708	0.322581	0.133646	0	0	0	0	0.967742	0.482607	0.322581	0.237099	0.16129	0.121535	0.645161	0.360702	0.16129	0	0.322581	0.232325	0.483871	0.122066	0.16129	0.250529	0	0	0	0	0	0	0	0	0	0
168	k__Bacteria; p__Bacteroidetes; c__Bacteroidia; o__Bacteroidales; f__; g__; s__	0.806452	0.576521	0	0	0	0	0	0	0	0.126774	0	0.130943	0.16129	0.124816	0.16129	0.120234	0	0	0.645161	0.553471	0	0	0	0	0.16129	0.118549	0	0	0.16129	0.120234	0	0	0	0	0.645161	0.366199	0.322581	0.250529	0.806452	0.791617	0.16129	0.114957	0.645161	0.449668	0.322581	0.221868	0.322581	0.228142
381	k__Bacteria; p__Bacteroidetes; c__Bacteroidia; o__Bacteroidales; f__; g__; s__	0.16129	0.115304	0	0	0	0	0	0	0	0	0	0	0	0	0	0	0	0	0	0.115304	0	0	0	0	0	0.118549	0	0	0.322581	0.120234	0.16129	0.242149	0.322581	0.232325	0.16129	0.122066	0.16129	0.250529	0	0	0	0	0	0	0	0	0	0
406	k__Bacteria; p__Bacteroidetes; c__Bacteroidia; o__Bacteroidales; f__; g__; s__	0	0	0	0	0	0	0	0	0	0	0	0	0	0	0	0	0	0	0	0	0	0	0	0	0	0	0	0	0	0	0	0	0	0	0	0	0	0	0	0	0	0	0	0	0	0	0	0
407	k__Bacteria; p__Bacteroidetes; c__Bacteroidia; o__Bacteroidales; f__; g__; s__	0	0	0	0	0	0	0	0	0	0	0	0	0	0	0	0	0	0	0	0	0	0	0	0	0	0	0	0	0	0	0	0	0	0	0	0	0	0	0	0	0	0	0	0	0	0	0	0
512	k__Bacteria; p__Bacteroidetes; c__Bacteroidia; o__Bacteroidales; f__; g__; s__	0	0	0	0	0	0	0	0	0	0	0	0	0	0	0	0	0	0	0	0	0	0	0	0	0	0	0	0	0	0	0	0	0	0	0	0	0	0	0	0	0	0	0	0	0	0	0	0
614	k__Bacteria; p__Bacteroidetes; c__Bacteroidia; o__Bacteroidales; f__; g__; s__	0	0	0	0	0	0	0	0	0	0	0	0	0	0	0	0	0	0	0	0	0	0	0	0	0	0	0	0	0	0	0	0	0	0	0	0.122066	0.16129	0	0	0	0	0	0	0	0	0	0	0
750	k__Bacteria; p__Bacteroidetes; c__Bacteroidia; o__Bacteroidales; f__; g__; s__	0	0	0	0	0	0	0	0	0	0	0	0	0	0	0	0	0	0	0	0	0	0	0	0	0	0	0	0	0	0	0	0	0	0	0	0	0	0	0	0	0	0	0	0	0	0	0	0
1094	k__Bacteria; p__Bacteroidetes; c__Bacteroidia; o__Bacteroidales; f__; g__; s__	0	0	0	0	0	0	0	0	0	0	0	0	0	0	0	0	0	0	0	0	0	0	0	0	0	0	0	0	0	0	0	0	0	0	0	0	0	0	0	0	0	0	0	0	0	0	0	0
1309	k__Bacteria; p__Bacteroidetes; c__Bacteroidia; o__Bacteroidales; f__; g__; s__	0	0	0	0	0	0	0	0	0	0	0	0	0	0	0	0	0	0	0	0	0	0	0	0	0	0.118549	0	0	0	0.120234	0	0	0	0	0	0	0.16129	0.125264	0	0	0	0	0	0	0.16129	0.110934	0.322581	0.228142
1473	k__Bacteria; p__Bacteroidetes; c__Bacteroidia; o__Bacteroidales; f__; g__; s__	0	0	0	0	0	0	0	0	0	0	0	0	0	0	0	0	0	0	0	0	0	0	0	0	0	0	0	0	0	0	0	0	0	0	0	0	0	0	0	0	0	0	0	0	0	0	0	0
86	k__Bacteria; p__Bacteroidetes; c__Bacteroidia; o__Bacteroidales; f__[Odoribacteraceae]; g__Odoribacter; s__	0	0	0	0	0	0	0	0	0	0	0	0	0	0	0	0	0	0	0	0	0	0	0	0	0	0	0	0	0	0	0	0	0	0	0	0	0	0	0	0	0	0	0	0	0	0	0	0
9	k__Bacteria; p__Bacteroidetes; c__Bacteroidia; o__Bacteroidales; f__Bacteroidaceae; g__Bacteroides; s__	0	0	0	0	0	0	0	0	0	0	0	0	0	0	0	0	0	0	0	0	0	0	0	0	0	0	0	0	0	0	0	0	0	0	0	0	0	0	0	0	0	0	0	0	0	0	0	0
112	k__Bacteria; p__Bacteroidetes; c__Bacteroidia; o__Bacteroidales; f__Bacteroidaceae; g__Bacteroides; s__	0	0	0	0	0	0	0	0	0	0	0	0	0	0	0	0	0	0	0	0	0	0	0	0	0	0	0	0	0	0	0	0	0	0	0	0	0	0	0	0	0	0	0	0	0	0	0	0
138	k__Bacteria; p__Bacteroidetes; c__Bacteroidia; o__Bacteroidales; f__Bacteroidaceae; g__Bacteroides; s__	0.16129	0.0900364	0	0	0	0	0	0	0.16129	0.0989926	0	0	0	0	0.16129	0.0965989	0.16129	0	0	0	0	0	0	0	0	0	0	0	0	0	0	0	0	0	0	0	0	0	0	0	0	0	0	0	0	0	0	0
182	k__Bacteria; p__Bacteroidetes; c__Bacteroidia; o__Bacteroidales; f__Bacteroidaceae; g__Bacteroides; s__	0	0	0	0	0	0	0	0	0	0	0	0	0	0	0	0	0	0	0	0	0	0	0	0	0	0	0	0	0	0	0	0	0	0	0	0	0	0	0	0	0	0	0	0	0	0	0	0
418	k__Bacteria; p__Bacteroidetes; c__Bacteroidia; o__Bacteroidales; f__Bacteroidaceae; g__Bacteroides; s__	0	0	0	0	0	0	0	0	0	0	0	0	0	0	0	0	0	0	0	0	0	0	0	0	0	0	0	0	0	0	0	0	0	0	0	0	0	0	0	0	0	0	0	0	0	0	0	0
48	k__Bacteria; p__Bacteroidetes; c__Bacteroidia; o__Bacteroidales; f__Marinilabiaceae; g__; s__	1.12903	1.03774	0	0.182494	0.16129	0.195343	0.16129	0.390164	0.806452	0.760643	0.645161	0.785659	0.16129	0.187224	0.322581	0.371125	0.483871	0.200469	0.483871	0.830206	0.806452	0.778698	0	0.180978	0	0.355648	0.483871	0.546908	0	0.180351	0.16129	0.363224	0.322581	0.348488	0.806452	1.0986	0.322581	0.56369	0	0	0	0	0.16129	0.168626	0.16129	0	0.16129	0.171107
322	k__Bacteria; p__Bacteroidetes; c__Bacteroidia; o__Bacteroidales; f__p-2534-18B5; g__; s__	0	0	0	0	0	0	0	0	0.16129	0.133738	0	0	0.16129	0.131673	0	0	0	0	0	0	0	0	0	0	0	0	0.16129	0.128211	0.16129	0	0	0	0.16129	0.122544	0	0	0	0	0	0	0	0	0	0	0	0	0	0
27	k__Bacteria; p__Bacteroidetes; c__Bacteroidia; o__Bacteroidales; f__Porphyromonadaceae; g__; s__	0	0	0	0	0	0	0	0	0	0	0	0	0	0	0	0	0	0	0	0	0	0	0	0	0	0	0	0	0	0	0	0	0	0	0	0	0	0	0	0	0	0	0	0	0	0	0	0
93	k__Bacteria; p__Bacteroidetes; c__Bacteroidia; o__Bacteroidales; f__Porphyromonadaceae; g__; s__	0	0	0	0	0	0	0	0	0	0	0	0	0	0	0	0	0	0	0	0	0	0	0	0	0	0	0	0	0	0	0	0	0	0	0	0	0	0	0	0	0	0	0	0	0	0	0	0
105	k__Bacteria; p__Bacteroidetes; c__Bacteroidia; o__Bacteroidales; f__Porphyromonadaceae; g__; s__	0	0	0	0	0	0	0	0	0	0	0	0	0	0	0	0	0	0	0	0	0	0	0	0	0	0	0	0	0	0	0	0	0	0	0	0	0	0	0	0	0	0	0	0	0	0	0	0
134	k__Bacteria; p__Bacteroidetes; c__Bacteroidia; o__Bacteroidales; f__Porphyromonadaceae; g__; s__	0	0	0	0	0	0	0	0	0	0	0	0	0	0	0	0	0	0	0	0	0	0	0	0	0	0	0	0	0	0	0	0	0	0	0	0	0	0	0	0	0	0	0	0	0	0	0	0
142	k__Bacteria; p__Bacteroidetes; c__Bacteroidia; o__Bacteroidales; f__Porphyromonadaceae; g__; s__	0	0	0	0	0	0	0	0	0	0	0	0	0	0	0	0	0	0	0	0	0	0	0	0	0	0	0	0	0	0	0	0	0	0	0	0	0	0	0	0	0	0	0	0	0	0	0	0
144	k__Bacteria; p__Bacteroidetes; c__Bacteroidia; o__Bacteroidales; f__Porphyromonadaceae; g__; s__	0	0	0	0	0	0	0	0	0	0	0	0	0	0	0	0	0	0	0	0	0	0	0	0	0	0	0	0	0	0	0	0	0	0	0	0	0	0	0	0	0	0	0	0	0	0	0	0
259	k__Bacteria; p__Bacteroidetes; c__Bacteroidia; o__Bacteroidales; f__Porphyromonadaceae; g__; s__	0	0	0	0	0	0	0	0	0	0	0	0	0	0	0	0	0	0	0	0	0	0	0	0	0	0	0	0	0	0	0	0	0	0	0	0	0	0	0	0	0	0	0	0	0	0	0	0
300	k__Bacteria; p__Bacteroidetes; c__Bacteroidia; o__Bacteroidales; f__Porphyromonadaceae; g__; s__	0	0	0	0	0	0	0	0	0	0	0	0	0	0	0	0	0	0	0	0	0	0	0	0	0	0	0	0	0	0	0	0	0	0	0	0	0	0	0	0	0	0	0	0	0	0	0	0
508	k__Bacteria; p__Bacteroidetes; c__Bacteroidia; o__Bacteroidales; f__Porphyromonadaceae; g__; s__	0	0	0	0	0	0	0	0	0	0	0	0	0	0	0	0	0	0	0	0	0	0	0	0	0	0	0	0	0	0	0	0	0	0	0	0	0	0	0	0	0	0	0	0	0	0	0	0
594	k__Bacteria; p__Bacteroidetes; c__Bacteroidia; o__Bacteroidales; f__Porphyromonadaceae; g__; s__	0	0	0	0	0	0	0	0	0	0	0	0	0	0	0	0	0	0	0	0	0	0	0	0	0	0	0	0	0	0.171695	0	0	0.16129	0.165881	0	0	0	0	0	0	0	0	0	0	0	0	0	0
656	k__Bacteria; p__Bacteroidetes; c__Bacteroidia; o__Bacteroidales; f__Porphyromonadaceae; g__; s__	0	0	0	0	0	0	0	0	0	0	0	0	0	0	0	0	0	0	0	0	0	0	0	0	0	0	0	0	0	0	0	0	0	0	0	0	0	0	0	0	0	0	0	0	0	0	0	0
685	k__Bacteria; p__Bacteroidetes; c__Bacteroidia; o__Bacteroidales; f__Porphyromonadaceae; g__; s__	0	0	0	0	0	0	0	0	0	0	0	0	0	0	0	0	0	0	0	0	0	0	0	0	0	0	0	0	0	0	0	0	0	0	0	0	0	0	0	0	0	0	0	0	0	0	0	0
1186	k__Bacteria; p__Bacteroidetes; c__Bacteroidia; o__Bacteroidales; f__Porphyromonadaceae; g__; s__	0	0	0	0	0	0	0	0	0	0	0	0	0	0	0	0	0	0	0	0	0	0	0	0	0	0	0	0	0.16129	0.171695	0	0	0	0	0	0	0	0	0	0	0	0	0	0	0	0	0	0
5	k__Bacteria; p__Bacteroidetes; c__Bacteroidia; o__Bacteroidales; f__Porphyromonadaceae; g__Candidatus Azobacteroides; s__	0	0	0	0	0	0	0	0	0	0	0	0	0	0	0	0	0	0	0	0	0	0	0	0	0	0	0	0	0	0	0	0	0	0	0	0	0	0	0	0	0	0	0	0	0	0	0	0
7	k__Bacteria; p__Bacteroidetes; c__Bacteroidia; o__Bacteroidales; f__Porphyromonadaceae; g__Candidatus Azobacteroides; s__	0	0	0	0	0	0	0	0	0	0	0	0	0	0	0	0	0	0	0	0	0	0	0	0	0	0	0	0	0	0	0	0	0	0	0	0	0	0	0	0	0	0	0	0	0	0	0	0
10	k__Bacteria; p__Bacteroidetes; c__Bacteroidia; o__Bacteroidales; f__Porphyromonadaceae; g__Candidatus Azobacteroides; s__	0	0	0	0	0	0	0	0	0	0	0	0	0	0	0	0	0	0	0	0	0	0	0	0	0	0	0	0	0	0	0	0	0	0	0	0	0	0	0	0	0	0	0	0	0	0	0	0
17	k__Bacteria; p__Bacteroidetes; c__Bacteroidia; o__Bacteroidales; f__Porphyromonadaceae; g__Candidatus Azobacteroides; s__	0	0	0	0	0	0	0	0	0	0	0	0	0	0	0	0	0	0	0	0	0	0	0	0	0	0	0	0	0	0	0	0	0	0	0	0	0	0	0	0	0	0	0	0	0	0	0	0
37	k__Bacteria; p__Bacteroidetes; c__Bacteroidia; o__Bacteroidales; f__Porphyromonadaceae; g__Candidatus Azobacteroides; s__	0	0	0	0	0	0	0	0	0	0	0	0	0	0	0	0	0	0	0	0	0	0	0	0	0	0	0	0	0	0	0	0	0	0	0	0	0	0	0	0	0	0	0	0	0	0	0	0
76	k__Bacteria; p__Bacteroidetes; c__Bacteroidia; o__Bacteroidales; f__Porphyromonadaceae; g__Candidatus Azobacteroides; s__	0	0	0	0	0	0	0	0	0	0	0	0	0	0	0	0	0	0	0	0	0	0	0	0	0	0	0	0	0	0	0	0	0	0	0	0	0	0	0	0	0	0	0	0	0	0	0	0
135	k__Bacteria; p__Bacteroidetes; c__Bacteroidia; o__Bacteroidales; f__Porphyromonadaceae; g__Candidatus Azobacteroides; s__	0	0	0	0	0	0	0	0	0	0	0	0	0	0	0	0	0	0	0.483871	0.498124	0	0	0	0	0	0	0	0	0	0	0	0	0	0	0	0	0	0	0	0	0	0	0	0	0	0	0	0
147	k__Bacteria; p__Bacteroidetes; c__Bacteroidia; o__Bacteroidales; f__Porphyromonadaceae; g__Candidatus Azobacteroides; s__	0	0	0	0	0	0	0	0	0	0	0	0	0	0	0	0	0	0	0	0	0	0	0	0	0	0	0	0	0	0	0	0	0	0	0	0	0	0	0	0	0	0	0	0	0	0	0	0
181	k__Bacteria; p__Bacteroidetes; c__Bacteroidia; o__Bacteroidales; f__Porphyromonadaceae; g__Candidatus Azobacteroides; s__	0	0	0	0	0	0	0	0	0	0	0	0	0	0	0	0	0	0	0	0	0	0	0	0	0	0	0	0	0	0	0	0	0	0	0	0	0	0	0	0	0	0	0	0	0	0	0	0
199	k__Bacteria; p__Bacteroidetes; c__Bacteroidia; o__Bacteroidales; f__Porphyromonadaceae; g__Candidatus Azobacteroides; s__	0	0	0	0	0	0	0	0	0	0	0	0	0	0	0	0	0	0	0	0	0	0	0	0	0	0	0	0	0	0	0	0	0	0	0	0	0	0	0	0	0	0	0	0	0	0	0	0
234	k__Bacteria; p__Bacteroidetes; c__Bacteroidia; o__Bacteroidales; f__Porphyromonadaceae; g__Candidatus Azobacteroides; s__	0	0	0	0	0	0	0	0	0	0	0	0	0	0	0	0	0	0	0	0	0	0	0	0	0	0	0	0	0	0	0	0	0	0	0	0	0	0	0	0	0	0	0	0	0	0	0	0
376	k__Bacteria; p__Bacteroidetes; c__Bacteroidia; o__Bacteroidales; f__Porphyromonadaceae; g__Candidatus Azobacteroides; s__	0	0	0	0	0	0	0	0	0	0	0	0	0	0	0	0	0	0	0	0	0	0	0	0	0	0	0	0	0	0	0	0	0	0	0	0	0	0	0	0	0	0	0	0	0	0	0	0
397	k__Bacteria; p__Bacteroidetes; c__Bacteroidia; o__Bacteroidales; f__Porphyromonadaceae; g__Candidatus Azobacteroides; s__	0	0	0	0	0	0	0	0	0	0	0	0	0	0	0	0	0	0	0	0	0	0	0	0	0	0	0	0	0	0	0	0	0	0	0	0	0	0	0	0	0	0	0	0	0	0	0	0
398	k__Bacteria; p__Bacteroidetes; c__Bacteroidia; o__Bacteroidales; f__Porphyromonadaceae; g__Candidatus Azobacteroides; s__	0	0	0	0	0	0	0	0	0	0	0	0	0	0	0	0	0	0	0	0	0	0	0	0	0	0	0	0	0	0	0	0	0	0	0	0	0	0	0	0	0	0	0	0	0	0	0	0
481	k__Bacteria; p__Bacteroidetes; c__Bacteroidia; o__Bacteroidales; f__Porphyromonadaceae; g__Candidatus Azobacteroides; s__	0	0	0	0	0	0	0	0	0	0	0	0	0	0	0	0	0	0	0	0	0	0	0	0	0	0	0	0	0	0	0	0	0	0	0	0	0	0	0	0	0	0	0	0	0	0	0	0
495	k__Bacteria; p__Bacteroidetes; c__Bacteroidia; o__Bacteroidales; f__Porphyromonadaceae; g__Candidatus Azobacteroides; s__	0.483871	0.518869	0	0	0.16129	0.195343	0.16129	0.195082	0.16129	0	0	0	0.16129	0.187224	0	0	0	0	0.16129	0.166041	0.967742	1.36272	0.16129	0.180978	0	0.177824	0.16129	0.182303	0.16129	0	0	0	0	0.174244	0	0	0	0	0.16129	0	0.483871	0.517307	0.322581	0.337251	0.322581	0.166401	0.16129	0.342214
529	k__Bacteria; p__Bacteroidetes; c__Bacteroidia; o__Bacteroidales; f__Porphyromonadaceae; g__Candidatus Azobacteroides; s__	0	0	0	0	0	0	0	0	0	0	0	0	0	0	0	0	0	0	0	0	0	0	0	0	0	0	0	0	0	0	0	0	0	0	0	0	0	0	0	0	0	0	0	0	0	0	0	0
602	k__Bacteria; p__Bacteroidetes; c__Bacteroidia; o__Bacteroidales; f__Porphyromonadaceae; g__Candidatus Azobacteroides; s__	0	0	0	0	0	0	0	0	0	0	0	0	0	0	0	0	0	0	0	0	0	0	0	0	0	0	0	0	0	0	0	0	0	0	0	0	0	0	0	0	0	0	0	0	0	0	0	0
710	k__Bacteria; p__Bacteroidetes; c__Bacteroidia; o__Bacteroidales; f__Porphyromonadaceae; g__Candidatus Azobacteroides; s__	0	0	0	0	0	0	0	0	0	0	0	0	0	0	0	0	0	0	0	0	0	0	0	0	0	0	0	0	0	0	0	0	0	0	0	0	0	0	0	0	0	0	0	0	0	0	0	0
762	k__Bacteria; p__Bacteroidetes; c__Bacteroidia; o__Bacteroidales; f__Porphyromonadaceae; g__Candidatus Azobacteroides; s__	0	0	0	0	0	0	0	0	0	0	0	0	0	0	0	0	0	0	0	0	0	0	0	0	0	0	0	0	0	0	0	0	0	0	0	0	0	0	0	0	0	0	0	0	0	0	0	0
1715	k__Bacteria; p__Bacteroidetes; c__Bacteroidia; o__Bacteroidales; f__Porphyromonadaceae; g__Candidatus Azobacteroides; s__	0	0	0	0	0	0	0	0	0	0	0	0	0	0	0	0	0	0	0	0	0	0	0	0	0	0	0	0	0	0	0	0	0	0	0	0	0	0	0	0	0	0	0	0	0	0	0	0
189	k__Bacteria; p__Bacteroidetes; c__Bacteroidia; o__Bacteroidales; f__Porphyromonadaceae; g__Dysgonomonas; s__	0	0	0	0	0	0	0	0	0	0	0	0	0	0	0	0	0	0	0	0	0	0	0	0	0	0	0	0	0	0	0	0	0	0	0	0	0	0	0	0	0	0	0	0	0	0	0	0
207	k__Bacteria; p__Bacteroidetes; c__Bacteroidia; o__Bacteroidales; f__Porphyromonadaceae; g__Dysgonomonas; s__	0	0	0	0	0	0	0	0	0	0	0	0	0	0	0	0	0	0	0	0	0	0	0	0	0	0	0	0	0	0	0	0	0	0	0	0	0	0	0	0	0	0	0	0	0	0	0	0
323	k__Bacteria; p__Bacteroidetes; c__Bacteroidia; o__Bacteroidales; f__Porphyromonadaceae; g__Dysgonomonas; s__	0	0	0	0	0	0	0	0	0	0	0	0	0	0	0	0	0	0	0	0	0	0	0	0	0	0	0	0	0	0	0	0	0	0	0	0	0	0	0	0	0	0	0	0	0	0	0	0
336	k__Bacteria; p__Bacteroidetes; c__Bacteroidia; o__Bacteroidales; f__Porphyromonadaceae; g__Dysgonomonas; s__	0	0	0	0	0	0	0	0	0	0	0	0	0	0	0	0	0	0	0	0	0	0	0	0	0	0	0	0	0	0	0	0	0	0	0	0	0	0	0	0	0	0	0	0	0	0	0	0
452	k__Bacteria; p__Bacteroidetes; c__Bacteroidia; o__Bacteroidales; f__Porphyromonadaceae; g__Dysgonomonas; s__	0	0	0	0	0	0	0	0	0	0	0	0	0	0	0	0	0	0	0	0	0	0	0	0	0	0	0	0	0	0	0	0	0	0	0	0	0	0	0	0	0	0	0	0	0	0	0	0
772	k__Bacteria; p__Bacteroidetes; c__Bacteroidia; o__Bacteroidales; f__Porphyromonadaceae; g__Dysgonomonas; s__	0	0	0	0	0	0	0	0	0	0	0	0	0	0	0	0	0	0	0	0	0	0	0	0	0	0	0	0	0	0	0	0	0	0	0	0	0	0	0	0	0	0	0	0	0	0	0	0
902	k__Bacteria; p__Bacteroidetes; c__Bacteroidia; o__Bacteroidales; f__Porphyromonadaceae; g__Dysgonomonas; s__	0	0	0	0	0	0	0	0	0	0	0	0	0	0	0	0	0	0	0	0	0	0	0	0	0	0	0	0	0	0	0	0	0	0	0	0	0	0	0	0	0	0	0	0	0	0	0	0
1471	k__Bacteria; p__Bacteroidetes; c__Bacteroidia; o__Bacteroidales; f__Porphyromonadaceae; g__Dysgonomonas; s__	0	0	0	0	0	0	0	0	0	0	0	0	0	0	0	0	0	0	0	0	0	0	0	0	0	0	0	0	0	0	0	0	0	0	0	0	0	0	0	0	0	0	0	0	0	0	0	0
1494	k__Bacteria; p__Bacteroidetes; c__Bacteroidia; o__Bacteroidales; f__Porphyromonadaceae; g__Dysgonomonas; s__	0	0	0	0	0	0	0	0	0	0	0	0	0	0	0	0	0	0	0	0	0	0	0	0	0	0	0	0	0	0	0	0	0	0	0	0	0	0	0	0	0	0	0	0	0	0	0	0
107	k__Bacteria; p__Bacteroidetes; c__Bacteroidia; o__Bacteroidales; f__Porphyromonadaceae; g__Dysgonomonas; s__gadei	0	0	0	0	0	0	0	0	0	0	0	0	0	0	0	0	0	0	0	0	0	0	0.16129	0.361955	0	0	0	0.364605	0	0	0	0	0.16129	0.348488	0	0	0	0	0	0	0	0	0	0	0	0	0	0
35	k__Bacteria; p__Bacteroidetes; c__Bacteroidia; o__Bacteroidales; f__Porphyromonadaceae; g__Parabacteroides; s__	0	0	0	0	0	0	0	0	0.16129	0.0773891	0	0	0	0	0	0	0	0	0.322581	0.135147	0	0	0	0	0.16129	0.0723685	0.16129	0.0741911	0.322581	0.0733968	0.16129	0.0739101	0	0	0.16129	0.0745155	0.483871	0.152935	0.16129	0.0690347	0.322581	0.140351	0	0	0	0	0	0
73	k__Bacteria; p__Bacteroidetes; c__Bacteroidia; o__Bacteroidales; f__Porphyromonadaceae; g__Parabacteroides; s__	0	0	0	0	0	0	0	0	0	0	0	0	0	0	0	0	0	0	0	0	0	0	0	0	0	0	0	0	0	0	0	0	0	0	0	0	0	0	0	0	0	0	0	0	0	0	0	0
274	k__Bacteria; p__Bacteroidetes; c__Bacteroidia; o__Bacteroidales; f__Porphyromonadaceae; g__Parabacteroides; s__	0.16129	0.0703875	0	0	0.16129	0.0794982	0	0	0.16129	0.0773891	0	0	0.16129	0.152388	0	0	0	0	0	0	0	0	0	0	0	0	0	0	0	0	0	0	0	0	0	0	0	0	0	0	0	0	0	0	0	0	0	0
80	k__Bacteria; p__Bacteroidetes; c__Bacteroidia; o__Bacteroidales; f__Porphyromonadaceae; g__Parabacteroides; s__gordonii	0	0	0	0	0	0	0	0	0	0	0	0	0	0	0	0	0	0	0	0	0	0	0	0	0	0	0	0	0	0	0	0	0	0	0	0	0	0	0	0	0	0	0.16129	0.0691117	0	0	0	0
163	k__Bacteria; p__Bacteroidetes; c__Bacteroidia; o__Bacteroidales; f__Porphyromonadaceae; g__Tannerella; s__	0	0	0	0	0	0	0	0	0	0	0	0	0	0	0	0	0	0	0.806452	0.806452	0	0	0	0	0	0	0	0	0	0	0	0	0	0	0	0	0	0	0.645161	0.645161	0.322581	0.322581	0.322581	0.322581	0.645161	0.645161	0.645161	0.645161
476	k__Bacteria; p__Bacteroidetes; c__Bacteroidia; o__Bacteroidales; f__Porphyromonadaceae; g__Tannerella; s__	0	0	0	0	0	0	0	0	0	0	0	0	0	0	0	0	0	0	0.645161	0.645161	0.16129	0.16129	0	0	0	0	0	0	0	0	0	0	0	0	0	0	0	0	0	0	0	0	0	0	0	0	0	0
802	k__Bacteria; p__Bacteroidetes; c__Bacteroidia; o__Bacteroidales; f__Porphyromonadaceae; g__Tannerella; s__	0	0	0	0	0	0	0	0	0	0	0	0	0	0	0	0	0	0	0	0	0	0	0	0	0	0	0	0	0	0	0	0	0	0	0	0	0	0	0	0	0.16129	0.150247	0	0	0	0	0.16129	0.149089
75	k__Bacteria; p__Bacteroidetes; c__Bacteroidia; o__Bacteroidales; f__Porphyromonadaceae; g__Tannerella; s__forsythia	0.16129	0.345913	0	0	0	0.195343	0.16129	0.195082	0	0	0.16129	0.196415	0	0	0.16129	0.185563	0	0	5.64516	5.47936	0.322581	0.194674	0	0	0	0	0.16129	0.182303	0.16129	0.180351	0	0	0	0	0.16129	0.1831	0.16129	0.187897	0.16129	0.169632	0.322581	0.344871	0.16129	0.168626	0	0.166401	0.322581	0.513321
166	k__Bacteria; p__Bacteroidetes; c__Bacteroidia; o__Bacteroidales; f__Porphyromonadaceae; g__Tannerella; s__forsythia	0	0	0	0	0	0	0	0	0	0	0	0	0	0	0	0	0	0	0	0	0	0	0	0	0	0	0	0	0	0	0	0	0	0	0	0	0	0	0	0	0	0	0	0	0	0	0	0
286	k__Bacteria; p__Bacteroidetes; c__Bacteroidia; o__Bacteroidales; f__Porphyromonadaceae; g__Tannerella; s__forsythia	0	0	0	0	0	0	0	0	0	0	0	0	0	0	0	0	0	0	0	0	0	0	0	0	0	0	0	0	0	0	0	0	0	0	0	0	0	0	0	0	0	0	0	0	0	0	0	0
313	k__Bacteria; p__Bacteroidetes; c__Bacteroidia; o__Bacteroidales; f__Porphyromonadaceae; g__Tannerella; s__forsythia	0	0	0	0	0	0	0	0	0	0	0	0	0	0	0	0	0	0	0.322581	0.332082	0	0	0	0	0	0	0	0	0	0	0	0	0	0	0	0	0	0	0	0	0	0	0	0	0	0	0	0
468	k__Bacteria; p__Bacteroidetes; c__Bacteroidia; o__Bacteroidales; f__Prevotellaceae; g__Prevotella; s__	0	0	0	0	0	0	0	0	0	0	0	0	0	0	0	0	0	0	0	0	0	0	0	0	0	0	0	0	0	0	0	0	0	0	0	0	0	0	0	0	0	0	0	0	0	0	0	0
57	k__Bacteria; p__Bacteroidetes; c__Bacteroidia; o__Bacteroidales; f__Rikenellaceae; g__; s__	0	0	0	0	0	0	0	0	0	0	0	0	0	0	0	0	0	0	0	0	0	0	0	0	0	0	0	0	0	0	0	0	0	0	0	0	0	0	0	0	0	0	0	0	0	0	0	0
457	k__Bacteria; p__Bacteroidetes; c__Bacteroidia; o__Bacteroidales; f__Rikenellaceae; g__; s__	0	0	0	0	0	0	0	0	0	0	0	0	0	0	0	0	0	0	0	0	0	0	0	0	0	0	0	0	0	0	0	0	0	0	0	0	0	0	0	0	0	0	0	0	0	0	0	0
541	k__Bacteria; p__Bacteroidetes; c__Bacteroidia; o__Bacteroidales; f__Rikenellaceae; g__; s__	0	0	0	0	0	0	0	0	0	0	0	0	0	0	0	0	0	0	0	0	0	0	0	0	0	0	0	0	0	0	0	0	0	0	0	0	0	0	0	0	0.16129	0.176866	0	0	0	0	0.16129	0.175503
650	k__Bacteria; p__Bacteroidetes; c__Bacteroidia; o__Bacteroidales; f__Rikenellaceae; g__; s__	0	0	0	0	0	0	0	0	0	0	0	0	0	0	0	0	0	0	0	0	0	0	0	0	0	0	0	0	0	0	0	0	0	0	0	0	0	0	0	0	0	0	0	0	0	0	0	0
3	k__Bacteria; p__Bacteroidetes; c__Flavobacteriia; o__Flavobacteriales; f__Blattabacteriaceae; g__Blattabacterium; s__	0	0	0	0	0	0	0	0	0	0	0	0	0	0	0	0	0	0	0	0	0	0	0	0	0	0	0	0	0	0	0	0	0	0	0	0	0	0	0	0	0	0	0	0	0	0	0	0
22	k__Bacteria; p__Bacteroidetes; c__Flavobacteriia; o__Flavobacteriales; f__Blattabacteriaceae; g__Blattabacterium; s__	0	0	0	0	0	0	0	0	0	0	0	0	0	0	0	0	0	0	0	0	0	0	0	0	0	0	0	0	0	0	0	0	0	0	0	0	0	0	0	0	0	0	0	0	0	0	0	0
726	k__Bacteria; p__Bacteroidetes; c__Flavobacteriia; o__Flavobacteriales; f__Flavobacteriaceae; g__Elizabethkingia; s__meningoseptica	0	0	0	0	0	0	0	0	0	0	0	0	0	0	0	0	0	0	0	0	0	0	0	0	0	0	0	0	0	0	0	0	0	0	0	0	0	0	0	0	0	0	0	0	0	0	0	0
2078	k__Bacteria; p__Bacteroidetes; c__Flavobacteriia; o__Flavobacteriales; f__Flavobacteriaceae; g__Wautersiella; s__	0	0	0	0	0	0	0	0	0	0	0	0	0	0	0	0	0	0	0	0	0	0	0	0	0	0	0	0	0	0	0	0	0	0	0	0	0	0	0	0	0	0	0	0	0	0	0	0
	Bacteroidetes	3.87097	3.33129	1.77419	1.1558	1.45161	1.70736	1.45161	1.56066	3.54839	2.54266	2.25806	2.16056	1.77419	1.65704	3.22581	2.50544	1.93548	1.40328	9.51613	9.56135	2.25806	2.49738	3.3871	2.77499	1.12903	1.79133	3.06452	2.69387	2.41935	1.97983	1.12903	1.16358	2.09677	2.08894	2.90323	2.33274	2.58065	2.40769	1.93548	1.67544	2.09677	1.88214	1.93548	1.62828	1.77419	1.4217	2.25806	2.45268
572	k__Bacteria; p__Cyanobacteria; c__Synechococcophycideae; o__Synechococcales; f__Synechococcaceae; g__Prochlorococcus; s__marinus	0	0	0	0	0	0	0	0	0	0	0	0	0	0	0	0	0	0	0	0	0	0	0	0	0	0	0	0.266594	0	0	0	1.06234	0	0	0	0.26776	0	0.274775	0	0	0	0	0	0	0	0	0	0
43	k__Bacteria; p__Elusimicrobia; c__Endomicrobia; o__; f__; g__; s__	0	0	0	0	0	0	0	0	0	0	0	0	0	0	0	0	0	0	0	0	0	0	0	0	0	0	0	0	0	0	0	0	0	0	0	0	0	0	0	0	0	0	0	0	0	0	0	0
55	k__Bacteria; p__Elusimicrobia; c__Endomicrobia; o__; f__; g__; s__	0	0	0	0	0	0	0	0	0	0	0	0	0	0	0	0	0	0	0	0	0	0	0	0	0	0	0	0	0	0	0	0	0	0	0	0	0	0	0	0	0	0	0	0	0	0	0	0
24	k__Bacteria; p__Elusimicrobia; c__Endomicrobia; o__; f__; g__; s__	0	0	0	0	0	0	0	0	0	0	0	0	0	0	0	0	0	0	0	0	0	0	0	0	0	0	0	0	0	0	0	0	0	0	0	0	0	0	0	0	0	0	0	0	0	0	0	0
98	k__Bacteria; p__Elusimicrobia; c__Endomicrobia; o__; f__; g__; s__	0	0	0.16129	0.215006	0.16129	0.230143	0.16129	0.229836	0.16129	0	0	0	0	0	0	0	0	0	0	0	0	0	0	0	0	0	0	0	0	0	0	0	0	0	0	0	0	0	0	0	0	0	0.16129	0	0	0	0	0
148	k__Bacteria; p__Elusimicrobia; c__Endomicrobia; o__; f__; g__; s__	0	0	0	0	0	0	0	0	0	0	0	0	0	0	0	0	0	0	0	0	0	0	0	0	0	0	0	0	0	0	0	0	0	0	0	0	0	0	0	0	0	0	0	0	0	0	0	0
218	k__Bacteria; p__Elusimicrobia; c__Endomicrobia; o__; f__; g__; s__	0	0	0	0	0	0	0	0	0	0	0	0	0	0	0	0	0	0	0	0	0	0	0	0	0	0	0	0	0	0	0	0	0	0	0	0	0	0	0	0	0	0	0	0	0	0	0	0
384	k__Bacteria; p__Elusimicrobia; c__Endomicrobia; o__; f__; g__; s__	0	0	0	0	0	0	0	0	0	0	0	0	0	0	0	0	0	0	0	0	0	0	0	0	0	0	0	0	0	0	0	0	0	0	0	0	0	0	0	0	0	0	0	0	0	0	0	0
228	k__Bacteria; p__Elusimicrobia; c__Endomicrobia; o__; f__; g__; s__	0	0	0	0	0	0	0	0	0	0	0	0	0	0	0	0	0	0	0	0	0	0	0	0	0	0	0	0	0	0	0	0	0	0	0	0	0	0	0	0	0	0	0	0	0	0	0	0
874	k__Bacteria; p__Elusimicrobia; c__Endomicrobia; o__; f__; g__; s__	0	0	0	0	0	0	0	0	0	0	0	0	0	0	0	0	0	0	0	0	0	0	0	0	0	0	0	0	0	0	0	0	0	0	0	0	0	0	0	0	0	0	0	0	0	0	0	0
291	k__Bacteria; p__Elusimicrobia; c__Endomicrobia; o__; f__; g__; s__	0	0	0	0	0	0	0	0	0	0	0	0	0	0	0	0	0	0	0	0	0	0	0	0	0	0	0	0	0	0	0	0	0	0	0	0	0	0	0	0	0	0	0	0	0	0	0	0
	Elusimicrobia	0	0	0.16129	0.215006	0.16129	0.230143	0.16129	0.229836	0.16129	0	0	0	0	0	0	0	0	0	0	0	0	0	0	0	0	0	0	0	0	0	0	0	0	0	0	0	0	0	0	0	0	0	0.16129	0	0	0	0	0
6	k__Bacteria; p__Fibrobacteres; c__Fibrobacteria; o__Fibrobacterales; f__Fibrobacteraceae; g__Fibrobacteres-2; s__	0	0	0.16129	0.144456	0.16129	0.154627	0.16129	0.15442	0.645161	0.752624	0	0	0	0	2.90323	2.79081	0	0	0.483871	0.394298	0	0	0	0	0	0	0	0.144304	0	0	0	0	0.16129	0	0	0	0	0	0.16129	0.134275	0.16129	0.136494	0.16129	0.133478	3.22581	2.50262	1.12903	0.677212
30	k__Bacteria; p__Fibrobacteres; c__Fibrobacteria; o__Fibrobacterales; f__Fibrobacteraceae; g__Fibrobacteres-2; s__	0	0	0	0	0	0	0	0	0	0	0	0	0	0	0	0	0	0	0	0	0	0	0	0	0	0	0	0	0	0	0.322581	0	0.16129	0.137925	0	0	0	0	9.03226	7.92222	5.32258	4.91379	14.0323	10.6783	0.806452	0.658585	8.06452	7.31388
102	k__Bacteria; p__Fibrobacteres; c__Fibrobacteria; o__Fibrobacterales; f__Fibrobacteraceae; g__Fibrobacteres-2; s__	0	0	0.16129	0.144456	0	0	0	0	0	0	0	0	0	0	0	0	0	0	0	0	0	0	0.806452	0.573023	0	0	0	0	0	0.14276	0	0	0	0	0.322581	0.289871	0.16129	0.148732	0	0	0	0	0	0	0	0	0	0
155	k__Bacteria; p__Fibrobacteres; c__Fibrobacteria; o__Fibrobacterales; f__Fibrobacteraceae; g__Fibrobacteres-2; s__	0.16129	0.136906	0.16129	0.288913	0	0	3.54839	3.86051	0	0.150525	0.16129	0.155475	0.16129	0.1482	0	0	0	0	0	0	0	0	0.645161	0.573023	0.483871	0.281519	0	0	0	0	0	0	0	0	0	0	0	0	0	0	0	0	0	0	0	0	0	0
252	k__Bacteria; p__Fibrobacteres; c__Fibrobacteria; o__Fibrobacterales; f__Fibrobacteraceae; g__Fibrobacteres-2; s__	0	0	0	0	0	0	0	0	0	0	0	0	0	0	0	0	0	0	0	0	0	0	0	0	0	0	0	0	0	0	0	0	0	0	0	0	0	0	0	0	0	0	0	0	0	0	0	0
285	k__Bacteria; p__Fibrobacteres; c__Fibrobacteria; o__Fibrobacterales; f__Fibrobacteraceae; g__Fibrobacteres-2; s__	0	0	0	0	0	0	0	0	0	0	0	0	0	0	0	0	0	0	0	0	0	0	0	0	0	0	0	0	0	0	0	0	0	0	0	0	0	0	0	0	0	0	0	0	0	0	0	0
346	k__Bacteria; p__Fibrobacteres; c__Fibrobacteria; o__Fibrobacterales; f__Fibrobacteraceae; g__Fibrobacteres-2; s__	0	0	0	0	0	0	0	0	0	0	0	0	0	0	0	0	0	0	0	0	0	0	0	0	0	0	0	0	0	0	0	0	0	0	0	0	0	0	2.25806	1.87985	2.90323	2.59339	2.25806	1.73522	0.322581	0.131717	0.967742	0.812654
14	k__Bacteria; p__Fibrobacteres; c__TG3; o__TG3-1; f__M1PL1-46; g__; s__	0	0	0	0	0	0	0	0	0	0	0	0	0	0	0	0	0	0	0	0	0	0	0	0	0	0	0	0	0	0	0	0	0	0	0	0	0	0	5.80645	6.2115	0.322581	0.902022	0.967742	0.882091	2.90323	3.13363	0.322581	0.358028
45	k__Bacteria; p__Fibrobacteres; c__TG3; o__TG3-1; f__M1PL1-46; g__; s__	2.09677	1.62854	1.93548	2.29114	0.16129	0.204371	0.806452	0.612292	0.967742	1.39264	0	0	0	0	0	0	0	0	0	0	0	0	0	0	0	0	0	0	0.16129	0.188685	0	0	0	0.182296	0	0	0	0	0	0	0	0	0	0	0	0	0	0
68	k__Bacteria; p__Fibrobacteres; c__TG3; o__TG3-1; f__M1PL1-46; g__; s__	0.806452	0.904746	0	0	0	0	0	0	0	0	0	0	0	0	0	0	0	0	0	0	0	0	2.41935	2.84012	1.77419	1.67438	0.967742	1.33509	0.645161	1.3208	0.806452	1.14003	1.77419	2.00526	0	0	0.16129	0.19658	0	0	0	0	0	0	0	0	0	0
82	k__Bacteria; p__Fibrobacteres; c__TG3; o__TG3-1; f__M1PL1-46; g__; s__	0	0	0	0	0.322581	0.204371	0.645161	0.81639	1.29032	1.19369	0.645161	0.616476	0.16129	0.195877	0.483871	0.776552	0.16129	0.209733	0	0	0	0	0	0	0	0	0	0	0	0	0	0	0	0	0	0	0	0	0	0	0	0	0	0	0	0	0	0
97	k__Bacteria; p__Fibrobacteres; c__TG3; o__TG3-1; f__M1PL1-46; g__; s__	0	0	0	0	0	0	0	0	0	0	0	0	0	0	0	0	0	0	0	0	0	0	0.322581	0.378682	0	0	0	0	0.16129	0.188685	0	0	0.645161	0.729185	0	0	0	0	0	0	0	0	0	0	0	0	0	0
150	k__Bacteria; p__Fibrobacteres; c__TG3; o__TG3-1; f__M1PL1-46; g__; s__	0.322581	0.361898	0.483871	0.572784	0.322581	0.408741	0.483871	0.81639	0.806452	1.39264	0.645161	0.821967	0.806452	0.391753	0.322581	0.194138	0	0.209733	0.322581	0.347429	0	0	0.16129	0.189341	0	0	0	0	0.16129	0	0	0	0.16129	0.182296	0	0	0	0	0	0	0	0	0	0	0	0	0	0
173	k__Bacteria; p__Fibrobacteres; c__TG3; o__TG3-1; f__M1PL1-46; g__; s__	2.41935	1.80949	0	0	0	0	0	0	0	0	0	0	0	0	0	0	0	0	0	0	0	0	0	0	0	0	0	0	0	0	0	0	0	0	0	0	0	0	0	0	0	0	0	0	0	0	0	0
179	k__Bacteria; p__Fibrobacteres; c__TG3; o__TG3-1; f__M1PL1-46; g__; s__	0.16129	0	0	0	0	0	0	0	0	0	0	0	0	0	0	0	0	0	0	0	0	0	0	0	0	0	0	0	0	0	0	0	0	0	0	0	0	0	0	0	0	0	0	0	0	0	0	0
209	k__Bacteria; p__Fibrobacteres; c__TG3; o__TG3-1; f__M1PL1-46; g__; s__	0	0	0	0	0	0	0	0	0	0	0	0	0	0	0	0	0	0	0	0	0	0	0	0	0	0	0	0	0	0	0	0	0	0	0	0	0	0	0	0	0	0	0	0	0	0	0.322581	0.358028
224	k__Bacteria; p__Fibrobacteres; c__TG3; o__TG3-1; f__M1PL1-46; g__; s__	0	0	0	0	0	0	0	0	0	0	0	0	0	0	0	0	0	0	0	0	0	0	2.41935	2.46144	0	0	0	0	0	0	0	0	0	0	0	0	0	0	0	0	0	0	0	0	0	0	0	0
257	k__Bacteria; p__Fibrobacteres; c__TG3; o__TG3-1; f__M1PL1-46; g__; s__	0	0	0	0	0	0	0	0	0	0	0	0	0	0	0	0	0	0	0	0	0	0	0	0	0	0	0	0	0	0	0	0	0	0	0	0	0	0	0	0	0	0	0	0	0	0	0	0
261	k__Bacteria; p__Fibrobacteres; c__TG3; o__TG3-1; f__M1PL1-46; g__; s__	0	0	0	0	0	0	0	0	0	0	0	0	0	0	0	0	0.16129	0.209733	0	0	0	0	0.967742	1.32539	0	0	0	0	0	0	0	0	0	0	0.16129	0.191561	0.483871	0.39316	0	0	0	0	0	0	0	0	0	0
474	k__Bacteria; p__Fibrobacteres; c__TG3; o__TG3-1; f__M1PL1-46; g__; s__	0.483871	0.542847	0	0	0	0	0	0	0	0	0	0	0	0	0	0	0	0	0	0	0	0	0	0	0	0	0	0	0	0	0	0	0	0	0	0	0	0	0	0	0	0	0	0	0	0	0	0
	Fibrobacteres	6.12903	5.38443	2.41935	3.44175	0.645161	0.972109	5.16129	6.26	2.90323	4.88212	0.806452	1.59392	0.322581	0.73583	3.3871	3.76151	0.322581	0.6292	0.483871	0.741727	0	0	7.58065	8.34101	2.25806	1.95589	0.967742	1.4794	0.967742	1.84093	1.12903	1.14003	2.74194	3.23696	0.483871	0.481432	0.806452	0.738472	17.2581	16.1478	8.70968	8.54569	17.4194	13.429	7.25806	6.42656	10.8065	9.51981
1358	k__Bacteria; p__Firmicutes; c__Bacilli; o__; f__; g__; s__	0	0	0	0	0	0	0	0	0	0	0	0	0	0	0	0	0	0	0	0	0	0	0	0	0	0	0	0	0	0	0	0	0	0	0	0	0	0	0	0	0	0	0	0	0	0	0	0
272	k__Bacteria; p__Firmicutes; c__Bacilli; o__Bacillales; f__Paenibacillaceae; g__Paenibacillus; s__	0	0	0	0	0	0	0	0	0	0	0	0	0	0	0	0	0	0	0	0	0	0	0	0	0	0	0	0	0	0	0	0	0	0	0	0	0	0	0	0	0	0	0	0	0	0	0	0
577	k__Bacteria; p__Firmicutes; c__Bacilli; o__Bacillales; f__Paenibacillaceae; g__Paenibacillus; s__	0	0	0	0	0	0	0	0	0	0	0	0	0	0	0	0	0	0	0	0	0	0	0	0	0	0	0	0	0	0	0	0	0	0	0	0	0	0	0	0	0	0	0	0	0	0	0	0
232	k__Bacteria; p__Firmicutes; c__Bacilli; o__Lactobacillales; f__; g__; s__	0	0	0	0	0	0	0	0	0	0	0	0	0	0	0	0	0	0	0	0	0	0	0	0	0	0	0	0	0	0	0	0	0	0	0	0	0	0	0	0	0	0	0	0	0	0	0	0
751	k__Bacteria; p__Firmicutes; c__Bacilli; o__Lactobacillales; f__; g__; s__	0	0	0	0	0	0	0	0	0	0	0	0	0	0	0	0	0	0	0	0	0	0	0	0	0	0	0	0	0	0	0	0	0	0	0	0	0	0	0	0	0	0	0	0	0	0	0	0
44	k__Bacteria; p__Firmicutes; c__Bacilli; o__Lactobacillales; f__Enterococcaceae; g__Enterococcus; s__	0	0	0	0	0	0	0	0	0	0	0	0	0	0	0	0	0	0	0	0	0	0	0	0	0	0	0	0	0	0	0	0	0	0	0	0	0	0	0	0	0	0	0	0	0	0	0	0
119	k__Bacteria; p__Firmicutes; c__Bacilli; o__Lactobacillales; f__Enterococcaceae; g__Enterococcus; s__	0	0	0	0	0	0	0	0	0	0	0	0	0	0	0	0	0	0	0	0	0	0	0	0	0	0	0	0	0	0	0	0	0	0	0	0	0	0	0.16129	0.0954181	0.322581	0.19399	0.16129	0.0948519	1.29032	0.748803	0.806452	0.384716
121	k__Bacteria; p__Firmicutes; c__Bacilli; o__Lactobacillales; f__Enterococcaceae; g__Enterococcus; s__	0	0	0	0	0	0	0	0	0	0	0	0	0	0	0	0	0	0	0	0	0	0	0	0	0	0	0	0	0	0	0	0	0	0	0.967742	0.308981	0.483871	0.317075	0	0	0	0	0	0	0	0	0	0
157	k__Bacteria; p__Firmicutes; c__Bacilli; o__Lactobacillales; f__Enterococcaceae; g__Enterococcus; s__	0	0	0	0	0	0	0	0	0	0	0	0	0	0	0	0	0	0	0	0	0	0	0	0	0	0	0	0	0	0	0	0	0	0	0	0	0	0	0	0	0	0	0	0	0	0	0	0
202	k__Bacteria; p__Firmicutes; c__Bacilli; o__Lactobacillales; f__Enterococcaceae; g__Enterococcus; s__	0	0	0	0	0	0	0	0	0	0	0	0	0	0	0	0	0	0	0	0	0	0	0	0	0	0	0	0	0	0	0	0	0	0	0	0	0	0	0	0	0	0	0	0	0	0	0	0
244	k__Bacteria; p__Firmicutes; c__Bacilli; o__Lactobacillales; f__Enterococcaceae; g__Enterococcus; s__	0	0	0	0	0	0	0	0	0	0	0	0	0	0	0	0	0	0	0	0	0	0	0	0	0	0	0	0	0	0	0	0	0	0	0	0	0	0	0	0	0	0	0	0	0	0	0	0
601	k__Bacteria; p__Firmicutes; c__Bacilli; o__Lactobacillales; f__Enterococcaceae; g__Enterococcus; s__	0	0	0	0	0	0	0	0	0	0	0	0	0	0	0	0	0	0	0	0	0	0	0	0	0	0	0	0	0	0	0	0	0	0	0	0	0	0	0	0	0	0	0	0	0	0	0	0
281	k__Bacteria; p__Firmicutes; c__Bacilli; o__Lactobacillales; f__Lactobacillaceae; g__Lactobacillus; s__	1.29032	0	0	0	0	0	0	0.160039	0	0	0	0	0	0	0	0	0	0	0	0	0.483871	0	0	0	0	0	0	0	0	0	0	0	0	0	0	0	0	0	0	0	0	0	0	0	0	0	0	0
190	k__Bacteria; p__Firmicutes; c__Bacilli; o__Lactobacillales; f__Leuconostocaceae; g__; s__	0	0	0	0	0	0	0	0	0	0	0	0	0	0	0	0	0	0	0	0	0	0	0	0	0	0	0	0	0	0	0	0	0	0	0	0	0	0	0	0	0	0	0	0	0	0	0	0
141	k__Bacteria; p__Firmicutes; c__Bacilli; o__Lactobacillales; f__Leuconostocaceae; g__Weissella; s__	0	0	0	0	0	0	0	0	0	0	0	0	0	0	0	0	0	0	0	0	0	0	0	0	0	0	0	0	0	0	0	0	0	0	0	0	0	0	0	0	0	0	0	0	0	0	0	0
280	k__Bacteria; p__Firmicutes; c__Bacilli; o__Lactobacillales; f__Streptococcaceae; g__Lactococcus; s__garvieae	0.16129	0.0691825	0	0	0	0	0	0	0	0	0	0	0	0	0	0	0	0	0	0	0	0	0	0	0	0	0	0	0	0	0	0	0	0	0	0	0	0	0	0	0	0	0	0	0	0	0	0
104	k__Bacteria; p__Firmicutes; c__Bacilli; o__Turicibacterales; f__Turicibacteraceae; g__; s__	0.322581	0.433545	0.16129	0	0.645161	0.163221	0.16129	0.489007	0.322581	0.317781	0.16129	0	0	0.156437	0.322581	0.620193	1.29032	1.34003	0.16129	0.138737	0	0	0	0.151217	0	0	0.322581	0.609298	0.16129	0.150694	0.16129	0.151747	0.483871	0.291182	0.967742	0.611962	0.645161	0.470995	0	0	0	0	0	0	0	0	0	0
131	k__Bacteria; p__Firmicutes; c__Bacilli; o__Turicibacterales; f__Turicibacteraceae; g__; s__	3.87097	3.32385	0	0.152485	0	0	0	0	0.16129	0.15889	0.16129	0.164116	0.16129	0.156437	0	0	0.16129	0.335007	9.51613	8.6017	12.2581	13.1756	0	0	0	0	0.16129	0	0	0.150694	0.16129	0.151747	0	0	0.16129	0	0	0	0	0	0.16129	0.14408	0	0	0.645161	0.55615	1.29032	1.14376
70	k__Bacteria; p__Firmicutes; c__Bacilli; o__Turicibacterales; f__Turicibacteraceae; g__Turicibacter; s__	5.16129	4.33545	0	0	0	0.163221	0.16129	0	0.322581	0	0	0.164116	0.16129	0.156437	0.16129	0.155048	0.322581	0.167503	5.16129	4.43959	0.806452	0.650647	0.322581	0.60487	0.806452	0.891494	0.16129	0.456973	0.322581	0.301387	0.16129	0.455242	0.483871	0.582363	0.645161	0.764952	0.322581	0.156998	0.967742	0.850425	1.12903	1.15264	0.16129	0.140896	0.322581	0.278075	1.12903	1.28673
26	k__Bacteria; p__Firmicutes; c__Clostridia; o__; f__; g__; s__	0	0	0	0	0	0	0	0	0	0	0	0	0	0	0	0	0	0	0	0	0	0	0	0	0	0	0	0	0	0	0	0	0	0	0	0	0	0	0	0	0	0	0	0	0	0	0	0
65	k__Bacteria; p__Firmicutes; c__Clostridia; o__; f__; g__; s__	0	0	1.6129	0.232266	1.45161	0.390686	4.03226	0.886737	2.25806	0.449471	3.87097	0.785659	1.77419	0.408489	1.29032	0.202432	2.58065	0.619631	0	0	0	0	0	0	0.16129	0.0969949	0.483871	0.0662919	0.16129	0	1.12903	0.198122	0	0	0	0	0	0	0	0	0	0	0	0	0	0	0	0
74	k__Bacteria; p__Firmicutes; c__Clostridia; o__; f__; g__; s__	0.483871	0.18868	0	0	0	0	0	0	0	0	0	0	0	0	0	0	0	0	0.322581	0	0.322581	0.0707907	0	0	0	0	0	0	0	0	0.16129	0.198122	0.16129	0	1.45161	0.466072	0.967742	0.34163	0	0	0	0	0	0	0	0	0	0
81	k__Bacteria; p__Firmicutes; c__Clostridia; o__; f__; g__; s__	0	0	1.29032	0.2	1.93548	0.390686	0.483871	0.141878	0.322581	0	1.45161	0.321406	1.29032	0.272326	0.483871	0.1	0.967742	0.255142	0	0	0	0	0	0	0	0	0	0	0	0	0	0.198122	0	0	0.16129	0.0665817	0.16129	0.068326	0	0	0	0	0	0	0	0	0	0
118	k__Bacteria; p__Firmicutes; c__Clostridia; o__; f__; g__; s__	0	0	0	0	0	0	0	0	0	0	0	0	0	0	0	0	0	0	0	0	0	0	0	0	0	0	0	0	0	0	0	0.198122	0	0	0	0	0	0	0	0	0	0	0	0	0	0	0	0
123	k__Bacteria; p__Firmicutes; c__Clostridia; o__; f__; g__; s__	0	0	0	0.0663616	1.12903	0.142068	0.16129	0	0.645161	0.138299	0.645161	0.214271	0.483871	0.102122	0.322581	0.101216	0.967742	0.218693	0	0	0	0	0	0	0.16129	0.0646632	0.16129	0	0.322581	0	0	0	0	0	0.16129	0	0.16129	0	0	0	0	0	0	0	0	0	0	0
158	k__Bacteria; p__Firmicutes; c__Clostridia; o__; f__; g__; s__	0	0	0	0	0	0	0	0	0	0	0	0	0	0	0	0	0	0	0	0	0	0	0	0	0	0	0	0	0	0	0	0	0	0	0	0	0	0	0	0	0	0	0	0	0	0	0	0
161	k__Bacteria; p__Firmicutes; c__Clostridia; o__; f__; g__; s__	0	0	0	0	0	0	0	0	0	0	0	0	0	0	0	0	0	0	0	0	0	0	0	0	0	0	0	0	0	0	0	0	0	0	0	0	0	0	0	0	0	0	0	0	0	0	0	0
216	k__Bacteria; p__Firmicutes; c__Clostridia; o__; f__; g__; s__	0	0	0	0	0	0	0	0	0	0	0	0	0	0	0	0	0	0	0	0	0	0	0	0	0	0	1.29032	0.232021	0.806452	0.131164	0	0	0.16129	0	0	0	0	0	0	0	0	0	0	0	0	0	0	0
241	k__Bacteria; p__Firmicutes; c__Clostridia; o__; f__; g__; s__	0.806452	0.157233	0	0	0	0	0	0	0	0	0	0	0	0	0	0	0	0	2.09677	0.362272	8.22581	1.76977	0	0	0	0	0	0	0	0	0	0	0	0	0	0	0	0	0	0	0	0	0	0	0	0	0	0
251	k__Bacteria; p__Firmicutes; c__Clostridia; o__; f__; g__; s__	0	0	0.322581	0.0663616	0.483871	0.106551	0.16129	0	0.806452	0.138299	0.645161	0	0	0	1.12903	0.202432	0.645161	0.109347	0	0	0	0	0.16129	0	0	0	0.483871	0.0662919	0.16129	0	0.16129	0	0.16129	0	0	0	0	0	0	0	0	0	0	0	0	0	0	0
258	k__Bacteria; p__Firmicutes; c__Clostridia; o__; f__; g__; s__	0	0	1.77419	0.199085	0.967742	0.319652	0.645161	0.141878	0.806452	0.138299	0.645161	0	0.483871	0.136163	0.645161	0.101216	1.6129	0.32804	0	0	0	0	0.16129	0	0.16129	0	0.16129	0.0662919	0.16129	0.0655821	0.322581	0	0	0	0	0	0	0	0	0	0	0	0	0	0	0	0	0
391	k__Bacteria; p__Firmicutes; c__Clostridia; o__; f__; g__; s__	0	0	0.483871	0.0995424	0.322581	0.177585	0.16129	0	0.16129	0	0.483871	0.107135	1.93548	0.306367	0.322581	0	0.967742	0.218693	0	0	0	0	0	0	0.16129	0	0	0	0	0	0.322581	0.0660408	0	0	0	0	0	0	0	0	0	0	0	0	0	0	0	0
459	k__Bacteria; p__Firmicutes; c__Clostridia; o__; f__; g__; s__	0	0	0.16129	0	0	0	0	0	0	0	0.16129	0	0.16129	0	0	0	0	0	0	0	0	0	0	0	0.16129	0	0.483871	0.0662919	0.16129	0	0.967742	0.132082	0.322581	0.0633614	0	0	0	0	0	0	0	0	0	0	0	0	0	0
796	k__Bacteria; p__Firmicutes; c__Clostridia; o__; f__; g__; s__	0	0	0	0	0	0	0	0	0	0	0	0	0	0	0	0	0	0	1.29032	0.211325	0	0	0	0	0	0	0	0	0	0	0	0	0	0	0	0	0	0	0	0	0	0	0	0	0	0	0	0
91	k__Bacteria; p__Firmicutes; c__Clostridia; o__; f__; g__; s__	0	0	0	0	0	0	1.12903	0.177347	0.645161	0.0691494	0.322581	0.0714236	0	0	0	0	0.483871	0.109347	0	0	0	0	0	0	0	0	0.16129	0	0	0	0.806452	0.198122	0	0	0	0	0	0	0	0	0	0	0	0	0	0	0	0
101	k__Bacteria; p__Firmicutes; c__Clostridia; o__; f__; g__; s__	0	0	1.12903	0.132723	0.806452	0.248619	1.45161	0.319225	0.967742	0.207448	1.93548	0.39283	0.322581	0.136163	1.29032	0.269909	2.25806	0.437387	0.16129	0	1.12903	0.283163	1.29032	0.19743	0.483871	0.0646632	0.967742	0.132584	1.12903	0.196746	0.16129	0	0	0	0.16129	0	0	0	0	0	0	0	0	0	0	0	0	0
169	k__Bacteria; p__Firmicutes; c__Clostridia; o__; f__; g__; s__	0	0	0.322581	0.0995424	0.16129	0.0710339	0.967742	0.283756	0.322581	0.103724	0.645161	0.107135	0.16129	0	0	0.0674773	0.806452	0.182244	0	0	0	0	0	0	0.16129	0	0.16129	0.0662919	0.16129	0	0.322581	0.0990612	0	0	0	0	0	0	0	0	0	0	0	0	0	0	0	0
171	k__Bacteria; p__Firmicutes; c__Clostridia; o__; f__; g__; s__	0	0	0	0	0	0	0	0	0	0	0	0	0	0	0	0	0	0	0	0	0	0	0	0	0	0	0	0	0	0	0	0	0	0	0	0	0	0	0	0	0	0	0.16129	0	0.16129	0	0.16129	0
221	k__Bacteria; p__Firmicutes; c__Clostridia; o__Clostridiales; f__; g__; s__	0	0	0	0	0	0	0	0	0	0	0	0	0	0	0	0	0	0	0	0	0	0	0	0	0	0	0	0	0	0	0	0	0	0	0	0	0	0	0	0	0	0	0	0	0	0	0	0
108	k__Bacteria; p__Firmicutes; c__Clostridia; o__Clostridiales; f__Clostridiaceae; g__; s__	0	0	0	0	0	0	0	0	0	0	0	0	0	0	0	0	0	0	0	0	0	0	0	0	0	0	0	0	0	0	0	0	0	0	0	0	0	0	0	0	0	0	0	0	0	0	0	0
120	k__Bacteria; p__Firmicutes; c__Clostridia; o__Clostridiales; f__Clostridiaceae; g__; s__	0.16129	0.220126	0.322581	0.464531	0.16129	0.248619	0.322581	0.248286	0.16129	0.242023	0.322581	0.249983	0.16129	0.238285	0.16129	0.236171	0	0	0.16129	0.211325	0	0	0.16129	0.46067	0.16129	0	0.483871	0.696064	0.645161	0.688612	0.16129	0.462285	0.322581	0.665294	0.483871	0.932144	0.16129	0.478282	0.483871	0.647686	0.322581	0.438927	0.16129	0.214614	0.16129	0.211783	0.483871	0.653317
140	k__Bacteria; p__Firmicutes; c__Clostridia; o__Clostridiales; f__Clostridiaceae; g__; s__	0	0	0	0	0	0	0	0	1.77419	1.93618	0	0	0	0	0	0	0	0	0	0	0	0	0	0	0	0	0	0	0	0	0	0	0	0	0	0	0	0	0	0	0	0	0	0	0	0	0	0
193	k__Bacteria; p__Firmicutes; c__Clostridia; o__Clostridiales; f__Clostridiaceae; g__; s__	0	0	0	0	0	0	0	0	0	0	0	0	0	0	0	0	0	0	0	0	0	0	0	0	0	0	0	0	0	0	0	0	0	0	0	0	0	0	0	0	0	0	0	0	0	0	0	0
201	k__Bacteria; p__Firmicutes; c__Clostridia; o__Clostridiales; f__Clostridiaceae; g__; s__	0	0	0.806452	1.16133	0.16129	0.994474	0	0.248286	0.16129	0.242023	0.483871	0.499965	0	0	0	0.236171	0.322581	0.255142	0	0	0	0	0	0	0	0	0	0	0	0	0	0	0	0	0	0	0	0	0	0	0	0	0	0	0	0	0	0
253	k__Bacteria; p__Firmicutes; c__Clostridia; o__Clostridiales; f__Clostridiaceae; g__; s__	0	0	0	0	0	0	0	0	0	0	0	0	0	0	0	0	0	0	0	0	0	0	0	0	0	0	0	0	0	0	0	0	0	0	0	0	0	0	0	0	0	0	0	0	0	0	0	0
302	k__Bacteria; p__Firmicutes; c__Clostridia; o__Clostridiales; f__Clostridiaceae; g__; s__	0	0	0	0	0	0	0	0	0	0	0	0	0	0	0	0	0	0	0	0	0	0	0	0	0	0	0	0	0	0	0	0	0	0	0	0	0	0	0	0	0	0	0	0	0	0	0	0
324	k__Bacteria; p__Firmicutes; c__Clostridia; o__Clostridiales; f__Clostridiaceae; g__; s__	0	0	0	0	0	0	0	0	0	0	0	0	0	0	0	0	0	0	0	0	0.322581	0.495535	0	0	0	0	0	0	0	0	0	0	0	0	0	0	0	0	0	0	0	0	0	0	0	0	0	0
327	k__Bacteria; p__Firmicutes; c__Clostridia; o__Clostridiales; f__Clostridiaceae; g__; s__	0	0	0.322581	0.464531	0.322581	0.497237	0.16129	0	0.16129	0	0.16129	0.249983	0	0.238285	0.16129	0.236171	0.16129	0	0	0	0.483871	0.743303	0	0	0.322581	0.452643	0.645161	0.464043	0.645161	0.688612	0.645161	0.924571	0.967742	1.33059	0.16129	0.233036	0.16129	0.478282	0	0	0	0	0	0	0	0	0	0
348	k__Bacteria; p__Firmicutes; c__Clostridia; o__Clostridiales; f__Clostridiaceae; g__; s__	0	0	0	0	0	0	0	0	0	0	0	0	0	0	0	0	0	0	0	0	0	0	0	0	0	0	0	0	0	0	0	0	0	0	0	0	0	0	0	0	0	0	0.16129	0.214614	0.16129	0	0	0
386	k__Bacteria; p__Firmicutes; c__Clostridia; o__Clostridiales; f__Clostridiaceae; g__; s__	0	0	0	0	0	0	0	0	0	0	0	0	0	0	0	0	0	0	0	0	0	0	0	0	0	0	0	0	0	0	0	0	0	0	0	0	0	0	0	0	0	0	0	0	0	0	0	0
400	k__Bacteria; p__Firmicutes; c__Clostridia; o__Clostridiales; f__Clostridiaceae; g__; s__	0	0	0	0	0	0	0	0	0	0	0	0	0	0	0	0	0	0	0	0	0	0	0	0	0	0	0	0	0	0	0	0	0	0	0	0	0	0	0	0	0	0	0	0	0	0	0	0
408	k__Bacteria; p__Firmicutes; c__Clostridia; o__Clostridiales; f__Clostridiaceae; g__; s__	0	0	0	0	0	0	0	0	0	0	0	0	0	0	0	0	0	0	0	0	0	0	0	0	0	0	0	0	0	0	0	0	0	0	0	0	0	0	0	0	0	0	0	0	0	0	0	0
421	k__Bacteria; p__Firmicutes; c__Clostridia; o__Clostridiales; f__Clostridiaceae; g__; s__	0	0	0	0	0	0	0	0	0	0	0	0	0	0	0	0	0	0	0	0	0	0	0	0	0	0	0	0	0	0	0	0	0	0	0	0	0	0	0	0	0	0	0	0	0	0	0	0
562	k__Bacteria; p__Firmicutes; c__Clostridia; o__Clostridiales; f__Clostridiaceae; g__; s__	0	0	0	0	0	0	0	0	0	0	0	0	0	0	0	0	0	0	0	0	0	0	0	0	0	0	0	0	0	0	0	0	0	0	0	0	0	0	0	0	0	0	0	0	0	0	0	0
634	k__Bacteria; p__Firmicutes; c__Clostridia; o__Clostridiales; f__Clostridiaceae; g__; s__	0	0	0.16129	0	0.16129	0.248619	0	0	0.16129	0.242023	0	0	0	0.238285	0	0	0	0	0	0	0.483871	0.743303	0	0	0	0	0	0	0.16129	0.229537	0	0	0	0	0	0.233036	0	0.239141	0	0	0	0	0	0	0	0	0	0
747	k__Bacteria; p__Firmicutes; c__Clostridia; o__Clostridiales; f__Clostridiaceae; g__; s__	0	0	0	0	0	0	0	0	0	0	0	0	0	0	0	0	0	0	0	0	0	0	0	0	0	0	0	0	0	0	0	0	0	0	0	0	0	0	0	0	0	0	0	0	0	0	0	0
857	k__Bacteria; p__Firmicutes; c__Clostridia; o__Clostridiales; f__Clostridiaceae; g__; s__	0	0	0	0	0	0	0	0	0	0	0	0	0	0	0	0	0	0	0	0	0	0	0	0	0	0	0	0	0	0	0	0	0	0	0	0	0	0	0	0	0	0	0	0	0	0	0	0
872	k__Bacteria; p__Firmicutes; c__Clostridia; o__Clostridiales; f__Clostridiaceae; g__; s__	0	0	0	0	0	0	0	0	0	0	0	0	0	0	0	0	0	0	0	0	0	0	0	0	0	0	0	0	0	0	0	0	0	0	0	0	0	0	0	0	0	0	0	0	0	0	0	0
887	k__Bacteria; p__Firmicutes; c__Clostridia; o__Clostridiales; f__Clostridiaceae; g__; s__	0	0	0	0	0	0	0	0	0	0	0	0	0	0	0	0	0	0	0	0	0	0	0	0	0	0	0	0	0	0	0	0	0	0	0	0	0	0	0	0	0	0	0	0	0	0	0	0
992	k__Bacteria; p__Firmicutes; c__Clostridia; o__Clostridiales; f__Clostridiaceae; g__; s__	0	0	0	0	0	0	0	0	0	0	0	0	0	0	0	0	0	0	0	0	0	0	0	0	0	0	0	0	0	0	0	0	0	0	0	0	0	0	0	0	0	0	0	0	0	0	0	0
1091	k__Bacteria; p__Firmicutes; c__Clostridia; o__Clostridiales; f__Clostridiaceae; g__; s__	0	0	0	0	0	0	0	0	0	0	0	0	0	0	0	0	0	0	0	0	0.967742	1.23884	0	0	0	0	0	0	0	0.229537	0	0	0	0	0	0	0	0	0	0	0	0	0	0	0	0	0	0
1102	k__Bacteria; p__Firmicutes; c__Clostridia; o__Clostridiales; f__Clostridiaceae; g__; s__	0	0	0	0	0	0	0	0	0	0	0	0	0	0	0	0	0	0	0	0	0	0	0	0	0	0	0	0	0	0	0	0	0	0	0	0	0	0	0	0	0	0	0	0	0	0	0	0
1378	k__Bacteria; p__Firmicutes; c__Clostridia; o__Clostridiales; f__Clostridiaceae; g__; s__	0	0	0	0	0	0	0	0	0	0	0	0	0	0	0	0	0	0	0	0	0	0	0	0	0	0	0	0	0	0	0	0	0	0	0	0	0	0	0	0	0	0	0	0	0	0	0	0
361	k__Bacteria; p__Firmicutes; c__Clostridia; o__Clostridiales; f__Clostridiaceae; g__Clostridium; s__	0	0	0	0	0	0	0	0	0	0	0	0	0	0	0	0	0	0	0	0	0	0	0	0	0	0	0	0	0	0	0	0	0	0	0	0	0	0	0	0	0	0	0	0	0	0	0	0
396	k__Bacteria; p__Firmicutes; c__Clostridia; o__Clostridiales; f__Clostridiaceae; g__Clostridium; s__	0.16129	0.0810204	0	0	0	0	0	0	0	0	0	0	0	0	0	0	0	0	1.6129	0.388905	0.483871	0.136791	0.16129	0	0.16129	0	0.16129	0	0.16129	0	0.16129	0	0	0	0.322581	0	0.322581	0	0	0	0	0	0	0	0.16129	0	0.16129	0
449	k__Bacteria; p__Firmicutes; c__Clostridia; o__Clostridiales; f__Clostridiaceae; g__Clostridium; s__	0	0	0	0	0	0	0	0	0	0	0	0	0	0	0	0	0	0	0	0	0	0	0	0	0	0	0	0	0	0	0	0	0	0	0	0	0	0	0	0	0	0	0	0	0	0	0	0
598	k__Bacteria; p__Firmicutes; c__Clostridia; o__Clostridiales; f__Clostridiaceae; g__Clostridium; s__	0	0	0	0	0	0	0	0	0	0	0	0	0	0	0	0	0	0	0	0	0	0	0	0	0	0	0	0	0	0	0	0	0	0	0	0	0	0	0	0	0	0	0	0	0	0	0	0
673	k__Bacteria; p__Firmicutes; c__Clostridia; o__Clostridiales; f__Clostridiaceae; g__Clostridium; s__	0	0	0	0	0	0	0	0	0	0	0	0	0	0	0	0	0	0	0	0	0	0	0	0	0	0	0	0	0	0	0	0	0	0	0	0	0	0	0	0	0	0	0.16129	0	0	0	0	0
509	k__Bacteria; p__Firmicutes; c__Clostridia; o__Clostridiales; f__Eubacteriaceae; g__Anaerofustis; s__	0	0	0	0	0	0	0	0	0	0	0	0	0	0	0	0	0	0	0	0	0	0	0	0	0	0	0	0	0	0	0	0	0	0	0	0	0	0	0	0	0	0	0	0	0	0	0	0
33	k__Bacteria; p__Firmicutes; c__Clostridia; o__Clostridiales; f__Lachnospiraceae; g__; s__	0	0	0	0	0	0	0	0	0	0	0	0	0	0	0	0	0	0	0	0	0	0	0	0	0	0	0	0	0	0	0	0	0	0	0	0	0	0	0	0	0	0	0	0	0	0	0	0
77	k__Bacteria; p__Firmicutes; c__Clostridia; o__Clostridiales; f__Lachnospiraceae; g__; s__	0	0	2.74194	4.13067	0.645161	1.30044	0.16129	0.25974	0.322581	0.506376	1.12903	2.61515	0.322581	0.498556	0.483871	0.741197	2.90323	5.60517	0	0	0	0	0	0	0	0	0	0	0.16129	0.240127	0	0	0	0	0	0	0	0	0	0	0	0	0	0	0	0	0	0
84	k__Bacteria; p__Firmicutes; c__Clostridia; o__Clostridiales; f__Lachnospiraceae; g__; s__	0	0	0	0	0	0	0	0	0	0	0	0	0	0	0	0	0	0	0	0	0	0	0	0	1.6129	2.84115	0.322581	0.48545	0.806452	0.72038	0.322581	0.241806	0	0	0	0	0	0	0	0	0	0	0	0	0	0	0	0
87	k__Bacteria; p__Firmicutes; c__Clostridia; o__Clostridiales; f__Lachnospiraceae; g__; s__	0	0	0.806452	1.70086	0.322581	0.520176	0.16129	0.519481	0.322581	1.26594	0.322581	0.261515	0	0	0.322581	0.741197	1.12903	2.1353	0	0	0	0	0	0	0.16129	0.236762	0	0	0.483871	0.960506	0.16129	0.241806	0	0	0	0	0	0	0	0	0	0	0	0	0	0	0	0
94	k__Bacteria; p__Firmicutes; c__Clostridia; o__Clostridiales; f__Lachnospiraceae; g__; s__	0	0	0	0	0	0	0	0	0	0	0.16129	0.261515	0	0	0.16129	0.247066	0.16129	0	0	0	0	0	0	0	0.16129	0	0	0	2.25806	3.84202	0	0	0	0	0	0	0	0	0	0	0	0	0	0	0	0	0	0
100	k__Bacteria; p__Firmicutes; c__Clostridia; o__Clostridiales; f__Lachnospiraceae; g__; s__	0	0	0	0	0	0	0	0	0	0	0	0	0	0	0	0	0	0	0	0	0	0	0	0	0	0	0	0	0	0	0	0	0	0	3.54839	3.6568	1.93548	2.50173	0	0	0	0	0	0	0	0	0	0
125	k__Bacteria; p__Firmicutes; c__Clostridia; o__Clostridiales; f__Lachnospiraceae; g__; s__	0	0	0	0	0	0	0	0	0	0	0	0	0	0	0	0	0	0	0	0	0	0	0	0	0	0	0	0	0	0	0	0	0	0	0	0	0	0	0	0	0	0	0.16129	0.224515	0	0	0	0
137	k__Bacteria; p__Firmicutes; c__Clostridia; o__Clostridiales; f__Lachnospiraceae; g__; s__	0	0	0	0	0.16129	0.260088	0	0	0.16129	0.253188	0.645161	1.30757	0	0	5.48387	6.91784	0.16129	0.266913	0	0	0.322581	0.518395	0.16129	0	0	0	0.483871	0.728176	0	0	0	0	0	0	0	0	0	0	0	0	0	0	0	0	0	0	0	0
184	k__Bacteria; p__Firmicutes; c__Clostridia; o__Clostridiales; f__Lachnospiraceae; g__; s__	0	0	0	0	0	0	0	0	0	0	0	0	0	0	0	0	0	0	0	0	0	0	0.322581	0.722884	1.12903	1.18381	0.806452	2.18453	0.483871	0.72038	0.645161	0.725418	0.806452	1.15998	0	0.243787	0.322581	0.75052	0	0	0	0	0	0	0	0	0	0
191	k__Bacteria; p__Firmicutes; c__Clostridia; o__Clostridiales; f__Lachnospiraceae; g__; s__	0	0	0.322581	0.485961	0.483871	0.780264	0.16129	0.25974	0.483871	0.759564	0.322581	0.261515	0.483871	0.747835	0.967742	1.48239	0.322581	0.800738	0	0	0	0	0	0	0	0	0	0	0	0	0	0	0	0	0.483871	0.975146	0.322581	0	0	0	0	0	0	0	0	0	0	0
206	k__Bacteria; p__Firmicutes; c__Clostridia; o__Clostridiales; f__Lachnospiraceae; g__; s__	0	0	0.322581	0.485961	0.322581	0.520176	0.16129	0	0.322581	0.506376	0.806452	0.784545	0.16129	0.249278	0.16129	0.247066	0.967742	1.33456	0	0	0	0	0	0	0	0	0	0	0	0	0	0	0	0	0	0	0	0	0	0	0	0	0	0	0	0	0	0
273	k__Bacteria; p__Firmicutes; c__Clostridia; o__Clostridiales; f__Lachnospiraceae; g__; s__	0	0	0.322581	0.485961	0.806452	1.04035	0.322581	0.25974	0.16129	0.253188	0.16129	0.261515	0	0	0.16129	0.247066	0.483871	0.533825	0	0	0	0	0	0	0.16129	0	0.16129	0.242725	0.16129	0.240127	0.16129	0	0	0	0	0	0	0	0	0	0	0	0	0	0	0	0	0
366	k__Bacteria; p__Firmicutes; c__Clostridia; o__Clostridiales; f__Lachnospiraceae; g__; s__	0	0	0.645161	0.485961	0.806452	1.04035	0	0	0	0	0.16129	0.261515	0.806452	1.24639	0	0	0.483871	0.266913	0	0	0	0	0	0	0	0	0	0	0	0	0	0	0	0	0	0	0	0	0	0	0	0	0	0	0	0	0	0
390	k__Bacteria; p__Firmicutes; c__Clostridia; o__Clostridiales; f__Lachnospiraceae; g__; s__	0	0	0	0	0	0	0	0	0	0	0	0	0	0	0	0	0	0	0	0	0	0	0	0	0	0	0	0	0	0	0	0	0	0	0	0	0	0	0	0	0	0	0	0	0	0	0	0
427	k__Bacteria; p__Firmicutes; c__Clostridia; o__Clostridiales; f__Lachnospiraceae; g__; s__	0	0	0	0	0	0	0.16129	0.25974	0.16129	0.253188	0	0	0	0	0	0	1.12903	2.1353	0	0	0	0	0	0	0	0	0	0	0	0	0	0	0	0	0	0	0	0	0	0	0	0	0	0	0	0	0	0
461	k__Bacteria; p__Firmicutes; c__Clostridia; o__Clostridiales; f__Lachnospiraceae; g__; s__	0	0	0.645161	0.728942	0.16129	0.260088	0.967742	1.55844	0.483871	0.759564	0.16129	1.04606	0	0	0	0	0.322581	0.533825	0	0	0	0	0	0	0	0	0.16129	0.48545	0	0	0.16129	0.241806	0.16129	0.231995	0	0	0	0	0	0	0	0	0	0	0	0	0	0
504	k__Bacteria; p__Firmicutes; c__Clostridia; o__Clostridiales; f__Lachnospiraceae; g__; s__	0	0	0	0	0	0	0	0	0	0	0	0	0	0	0	0	0	0	0	0	0	0	0	0	0	0	0	0	0	0	0	0	0	0	0	0	0	0	0	0	0	0	0	0	0	0	0	0
589	k__Bacteria; p__Firmicutes; c__Clostridia; o__Clostridiales; f__Lachnospiraceae; g__; s__	0	0	0.16129	0.242981	0.483871	1.04035	0.16129	0.25974	0	0	0.16129	0	0	0.249278	0.322581	0.247066	0.16129	0	0	0	0	0	0	0	0.16129	0.236762	0	0	0.322581	0.480253	0.16129	0.241806	0.322581	0	0	0	0	0	0	0	0	0	0	0	0	0	0	0
889	k__Bacteria; p__Firmicutes; c__Clostridia; o__Clostridiales; f__Lachnospiraceae; g__; s__	0	0	0	0	0	0	0	0	0	0	0	0	0	0	0	0	0	0	0	0	0	0	0	0	0	0	0	0	0	0	0	0	0	0	0	0	0	0	0	0	0	0	0	0	0	0	0	0
1070	k__Bacteria; p__Firmicutes; c__Clostridia; o__Clostridiales; f__Lachnospiraceae; g__; s__	0	0	0	0	0	0	0	0	0	0	0	0	0	0	0	0	0	0	0	0	0	0	0	0	0	0	0	0	0	0	0	0	0	0	0	0	0	0	0	0	0	0	0	0	0	0	0	0
1693	k__Bacteria; p__Firmicutes; c__Clostridia; o__Clostridiales; f__Lachnospiraceae; g__; s__	0	0	0	0	0	0	0	0	0	0	0	0	0	0	0	0	0	0	0	0	0	0	0	0	0	0	0	0	0	0	0	0	0	0	0	0	0	0	0	0	0	0	0	0	0	0	0	0
393	k__Bacteria; p__Firmicutes; c__Clostridia; o__Clostridiales; f__Lachnospiraceae; g__[Ruminococcus]; s__	0	0	0	0	0	0	0	0	0	0	0	0	0	0	0	0	0	0	0	0	0	0	0	0	0	0	0	0	0	0	0	0	0	0	0	0	0	0	0	0	0	0	0	0	0	0	0	0
332	k__Bacteria; p__Firmicutes; c__Clostridia; o__Clostridiales; f__Lachnospiraceae; g__[Ruminococcus]; s__gnavus	0	0	0	0	0	0	0	0	0	0	0	0	0	0	0	0	0	0	0	0	0	0	0	0	0	0	0	0	0	0	0	0	0	0	0	0	0	0	0	0	0	0	0	0	0	0	0	0
1125	k__Bacteria; p__Firmicutes; c__Clostridia; o__Clostridiales; f__Peptococcaceae; g__Pelotomaculum; s__	0	0.172956	0	0	0	0	0	0	0	0	0	0	0	0	0	0	0	0	0	0	1.45161	1.75207	0	0	0	0	0	0	0	0	0	0	0	0	0	0.1831	0.16129	0.187897	0	0	0	0	0	0	0	0	0	0
21	k__Bacteria; p__Firmicutes; c__Clostridia; o__Clostridiales; f__Ruminococcaceae; g__; s__	3.3871	2.83776	1.77419	1.49712	2.90323	2.7243	1.77419	1.60039	0.645161	0.468005	1.12903	0.966795	1.45161	1.84311	0.483871	0.456689	1.29032	1.15121	3.54839	2.86051	8.87097	8.30464	4.83871	4.15711	5.16129	4.81407	1.6129	1.346	5.16129	5.32634	4.03226	3.27775	2.58065	2.2871	0.16129	0.450627	0.483871	0	0	0	0	0	0	0	0	0	0	0
46	k__Bacteria; p__Firmicutes; c__Clostridia; o__Clostridiales; f__Ruminococcaceae; g__; s__	0	0	0.806452	0.748562	0.16129	0.160253	0.806452	0.960234	0.806452	0.468005	0.322581	0.483397	1.12903	0.921557	0.322581	0.304459	0.483871	0.328916	0	0	1.45161	1.27764	4.03226	3.71171	0.806452	0.437643	0.806452	0.747776	1.29032	1.03568	0	0	0.16129	0.285888	0	0	0	0	0	0	0	0	0	0	0	0	0	0
50	k__Bacteria; p__Firmicutes; c__Clostridia; o__Clostridiales; f__Ruminococcaceae; g__; s__	0	0	0.483871	0.449137	1.12903	1.28203	1.93548	2.40059	0.967742	1.09201	0.806452	1.12793	0.967742	1.07515	1.12903	0.608918	0.967742	1.48012	0	0	0.483871	0.638819	0.16129	0.148468	2.58065	2.04233	1.12903	0.897331	0.483871	0.591816	0.16129	0.446966	0.483871	0.571776	0.483871	0.600836	0.645161	0.462433	0	0	0	0	0	0	0	0	0	0
63	k__Bacteria; p__Firmicutes; c__Clostridia; o__Clostridiales; f__Ruminococcaceae; g__; s__	0	0	0	0	0	0	0	0	0	0	0	0	0	0	0	0	0	0	0	0	0	0	0	0	0	0	0	0	0	0	0	0	0	0	0	0	0	0	1.29032	0.974125	0.16129	0.141461	0.16129	0	2.41935	2.04765	0.16129	0.140371
85	k__Bacteria; p__Firmicutes; c__Clostridia; o__Clostridiales; f__Ruminococcaceae; g__; s__	0	0	0	0	0	0	0	0	0	0	0	0	0	0	0	0	0	0	0	0	0	0	0	0	0	0	0	0	0	0	0	0	0	0	0	0	0	0	0	0	0	0	0	0	0	0	0	0
88	k__Bacteria; p__Firmicutes; c__Clostridia; o__Clostridiales; f__Ruminococcaceae; g__; s__	0	0	0.16129	0.149712	0	0	0	0	1.93548	1.71602	1.93548	1.28906	0.645161	0.460778	2.09677	1.82675	0	0	0	0	0	0	0	0	0	0	0	0	0	0	0	0	0	0	0	0	0	0	0	0	0	0	0	0	0	0	0	0
89	k__Bacteria; p__Firmicutes; c__Clostridia; o__Clostridiales; f__Ruminococcaceae; g__; s__	0	0	2.09677	2.09597	0.483871	0.48076	0.16129	0.160039	0.483871	0.156002	0.322581	0.322265	0.645161	0.460778	0.16129	0.15223	0.645161	0.822291	0	0	0	0	1.12903	1.03928	0	0	2.58065	2.09377	0.16129	0.147954	1.77419	1.93685	0.483871	0.428832	0	0	0	0	0	0	0	0	0	0	0	0	0	0
164	k__Bacteria; p__Firmicutes; c__Clostridia; o__Clostridiales; f__Ruminococcaceae; g__; s__	0	0	0.322581	0.299425	0.16129	0.320506	0	0	0.483871	0.468005	0.322581	0.322265	0	0	0.645161	0.608918	0.967742	0.822291	0	0	0	0	0.16129	0.148468	0.16129	0	0.806452	1.346	0.16129	0.147954	0.483871	0.744944	0	0	0	0	0	0	0	0	0	0	0	0	0	0	0	0
165	k__Bacteria; p__Firmicutes; c__Clostridia; o__Clostridiales; f__Ruminococcaceae; g__; s__	0	0	0.322581	0.299425	1.12903	0.961519	0.645161	0.640156	0.967742	0.780009	1.93548	1.93359	1.12903	0.921557	0.967742	0.913377	2.41935	2.79579	0	0	0.322581	0.319409	0	0.148468	0.483871	0.437643	0.483871	0.448666	0.483871	0.147954	1.77419	1.63888	0.483871	0.285888	0.483871	0.300418	0.806452	0.308288	0	0	0	0	0	0	0	0	0	0
174	k__Bacteria; p__Firmicutes; c__Clostridia; o__Clostridiales; f__Ruminococcaceae; g__; s__	0	0	0.16129	0.149712	0.967742	0.801266	0.16129	0	0.16129	0.468005	2.09677	1.45019	0.483871	0.307186	0.967742	0.913377	2.09677	1.80904	0	0	0	0	0	0	0.16129	0.437643	0.16129	0.149555	0	0	0.322581	0	0.16129	0.142944	0	0	0	0	0	0	0	0	0	0	0	0	0	0
178	k__Bacteria; p__Firmicutes; c__Clostridia; o__Clostridiales; f__Ruminococcaceae; g__; s__	0	0	0.16129	0	0.16129	0.160253	0.16129	0.160039	0.16129	0.156002	0	0	0	0	0	0	0	0	0	0	0	0	0.806452	0.593873	0.16129	0.145881	0.16129	0	0.322581	0.591816	1.29032	1.3409	0.16129	0.285888	0	0	0	0	0	0	0	0	0	0	0	0	0	0
197	k__Bacteria; p__Firmicutes; c__Clostridia; o__Clostridiales; f__Ruminococcaceae; g__; s__	0	0	0	0	0	0	0	0	0	0	0	0	0	0	0	0	0	0	0	0	0	0	0	0	0	0	0	0	0	0	0	0	0	0	0	0	0	0	3.54839	3.33986	1.77419	1.55607	0.483871	0.27667	0.322581	0.273019	1.77419	1.12296
217	k__Bacteria; p__Firmicutes; c__Clostridia; o__Clostridiales; f__Ruminococcaceae; g__; s__	0	0	0.16129	0	0	0	0	0	0	0	0	0	0	0	0	0	0	0	0	0	0	0	0	0	0	0	0	0	0	0	0	0	0.645161	0.428832	0	0	0	0	0	0	0	0	0	0	0	0	0	0
227	k__Bacteria; p__Firmicutes; c__Clostridia; o__Clostridiales; f__Ruminococcaceae; g__; s__	0	0	0	0	0	0	0	0	0	0	0	0	0	0	0	0	0	0	0	0	0	0	0	0	0	0	0	0	0	0	0	0	0	0	0	0	0	0	0	0	0	0	0	0	0	0	0	0
248	k__Bacteria; p__Firmicutes; c__Clostridia; o__Clostridiales; f__Ruminococcaceae; g__; s__	0	0	0.483871	0.59885	0.967742	0.961519	0.16129	0.320078	0.16129	0.312003	0.322581	0.483397	0.322581	0.153593	0.322581	0.304459	0	0.164458	0.483871	0.408645	0.645161	0.798523	0	0	0.16129	0.145881	0.16129	0	0.16129	0.147954	0.16129	0.148989	0.16129	0.142944	0.16129	0.300418	0.322581	0.308288	0	0	0	0	0	0	0	0	0	0
319	k__Bacteria; p__Firmicutes; c__Clostridia; o__Clostridiales; f__Ruminococcaceae; g__; s__	0	0	0.16129	0.299425	0.16129	0.160253	0.16129	0.160039	0.16129	0.156002	0.16129	0.161132	0	0	0.16129	0.15223	0.483871	0.328916	0	0	0	0	0.16129	0.148468	0.16129	0.145881	1.45161	1.19644	0.16129	0.147954	0.967742	0.744944	0	0	0	0	0	0	0	0	0	0	0	0	0	0	0	0
325	k__Bacteria; p__Firmicutes; c__Clostridia; o__Clostridiales; f__Ruminococcaceae; g__; s__	0	0	0	0	0	0	0	0	0	0	0	0	0	0	0	0	0	0	0	0	0	0	0	0	0	0	0	0	0	0	0	0	0	0	0	0	0	0	0	0	0	0	0	0	0	0	0	0
351	k__Bacteria; p__Firmicutes; c__Clostridia; o__Clostridiales; f__Ruminococcaceae; g__; s__	0	0.138385	0	0	0.16129	0	0	0	0	0	0	0	0	0	0.16129	0.15223	0	0	0	0	0	0	0.322581	0.742341	0	0	0.16129	0.149555	0.16129	0	0.322581	0.148989	0.967742	0.71472	0	0	0	0	0	0	0	0	0	0	0	0	0	0
354	k__Bacteria; p__Firmicutes; c__Clostridia; o__Clostridiales; f__Ruminococcaceae; g__; s__	0	0	0.16129	0.299425	0.16129	0.160253	1.12903	0.960234	0	0.156002	0.16129	0.161132	0.322581	0.153593	0	0	0.483871	0.328916	0	0	0	0	0	0	0	0	0	0	0	0	0	0	0	0	0	0	0	0	0	0	0	0	0	0	0	0	0	0
362	k__Bacteria; p__Firmicutes; c__Clostridia; o__Clostridiales; f__Ruminococcaceae; g__; s__	0	0	0	0	0	0	0	0	0	0	0	0	0	0	0	0	0	0	0	0	0	0	0	0	0	0	0	0	0	0	0	0	0	0	0	0	0	0	0	0	0	0	0	0	0	0	0	0
364	k__Bacteria; p__Firmicutes; c__Clostridia; o__Clostridiales; f__Ruminococcaceae; g__; s__	0.322581	0.283776	0	0.149712	0.16129	0	0.16129	0	0.16129	0.156002	0.16129	0.161132	0.16129	0.153593	0.16129	0.15223	0.322581	0.493375	0	0.136215	0.483871	0.319409	0.16129	0.148468	0.16129	0.145881	0.16129	0	0	0.147954	0.322581	0.297977	0.16129	0.142944	1.29032	1.05146	0.806452	0.924865	0.16129	0.139161	0	0	0.322581	0.27667	0	0.13651	0.322581	0.140371
372	k__Bacteria; p__Firmicutes; c__Clostridia; o__Clostridiales; f__Ruminococcaceae; g__; s__	0	0	0	0	0	0	0	0	0	0	0	0	0	0	0	0	0	0	0	0	0	0	0	0	0	0	0	0	0	0	0	0	0	0	0	0	0	0	0	0	0	0	0	0	0	0	0	0
456	k__Bacteria; p__Firmicutes; c__Clostridia; o__Clostridiales; f__Ruminococcaceae; g__; s__	1.29032	1.41888	0	0	0	0	0	0	0	0	0	0	0	0	0	0	0	0	1.6129	1.22593	3.87097	3.83291	0	0	0	0	0	0	0	0	0	0	0.806452	0.71472	0	0	0	0	0	0	0	0	0	0	0	0	0	0
479	k__Bacteria; p__Firmicutes; c__Clostridia; o__Clostridiales; f__Ruminococcaceae; g__; s__	0	0	0	0	0	0	0	0	0	0	0	0	0	0	0	0	0	0	0	0	0	0	0	0	0	0	0	0	0	0	0	0	0	0	0	0	0	0	0	0	0	0	0	0	0	0	0	0
502	k__Bacteria; p__Firmicutes; c__Clostridia; o__Clostridiales; f__Ruminococcaceae; g__; s__	0	0	0	0	0	0	0	0	0	0	0	0	0	0	0	0	0	0	0	0	0	0	0	0	0	0	0	0	0	0	0	0	0	0	0	0	0	0	0	0	0	0	0	0	0	0	0	0
547	k__Bacteria; p__Firmicutes; c__Clostridia; o__Clostridiales; f__Ruminococcaceae; g__; s__	0	0	0.16129	0.149712	0.16129	0.320506	0.16129	0.160039	0.16129	0	0	0	0.16129	0.153593	0	0	0.16129	0.164458	0	0	0	0	0.16129	0.148468	0.16129	0.145881	0	0	0.16129	0	0	0.148989	0.16129	0.142944	0.16129	0.300418	0.16129	0.154144	0	0	0.16129	0.141461	0	0	0	0	0.322581	0.280741
625	k__Bacteria; p__Firmicutes; c__Clostridia; o__Clostridiales; f__Ruminococcaceae; g__; s__	0	0	0	0	0	0	0	0	0	0	0	0	0	0	0	0	0	0	0	0	0	0	0	0	0	0	0	0	0	0	0	0	0	0	0	0	0	0	0	0	0	0	0	0	0	0	0	0
642	k__Bacteria; p__Firmicutes; c__Clostridia; o__Clostridiales; f__Ruminococcaceae; g__; s__	0	0	0	0	0	0	0	0	0	0	0	0	0	0	0	0	0	0	0	0	0	0	0	0	0	0	0	0	0	0	0	0	0	0	0	0	0	0	0	0	0	0	0	0	0	0	0	0
688	k__Bacteria; p__Firmicutes; c__Clostridia; o__Clostridiales; f__Ruminococcaceae; g__; s__	0	0	0	0	0	0	0	0	0	0	0	0	0	0	0	0	0	0	0	0	0	0	0	0	0	0	0	0	0	0	0	0	0	0	0	0	0	0	0	0	0	0	0	0	0	0	0	0
981	k__Bacteria; p__Firmicutes; c__Clostridia; o__Clostridiales; f__Ruminococcaceae; g__; s__	0	0	0	0	0	0	0	0	0	0	0	0	0	0	0	0	0	0	0	0	0	0	0	0	0	0	0	0	0	0	0	0	0	0	0	0	0	0	0	0	0	0	0	0	0	0	0	0
58	k__Bacteria; p__Firmicutes; c__Clostridia; o__Clostridiales; f__Ruminococcaceae; g__Ruminococcus; s__	0	0	0.806452	0.59509	0.483871	0.254795	0.322581	0.254455	0.322581	0.124018	0.483871	0.256193	0.967742	0.488411	0.16129	0.242038	0.16129	0.130741	0	0	0	0	4.03226	3.42284	0.16129	0.115972	0.322581	0.356679	1.93548	1.99954	1.77419	1.42131	1.45161	1.02274	1.6129	1.43295	1.29032	1.34795	0	0	0	0	0	0	0	0	0	0
67	k__Bacteria; p__Firmicutes; c__Clostridia; o__Clostridiales; f__Ruminococcaceae; g__Ruminococcus; s__	0	0	0	0	0	0	0	0	0	0	0	0	0	0	0	0	0	0	0	0	0	0	0	0	0	0	0	0	0	0	0	0	0	0	0	0	0	0	0	0	0	0	0	0	0	0	0	0
109	k__Bacteria; p__Firmicutes; c__Clostridia; o__Clostridiales; f__Ruminococcaceae; g__Ruminococcus; s__	0.16129	0.112798	0.16129	0.357054	1.29032	1.14658	0.483871	0.50891	0.322581	0.372054	1.12903	0.76858	0.322581	0.244206	0.483871	0.484076	1.45161	1.04592	0	0	0	0	0.16129	0.236058	1.12903	0.695833	0.483871	0.356679	0.645161	0.35286	0.483871	0.592213	0.806452	0.340912	0.16129	0.119413	0.16129	0	0	0	0.16129	0.112458	0.16129	0	0.16129	0.108522	0.16129	0.111591
111	k__Bacteria; p__Firmicutes; c__Clostridia; o__Clostridiales; f__Ruminococcaceae; g__Ruminococcus; s__	0	0	0.16129	0.119018	0.322581	0.254795	0.16129	0.127227	0.16129	0.124018	0.322581	0.256193	0	0	0.322581	0.121019	0	0	0	0	0.322581	0	0.16129	0.118029	0.16129	0.115972	0	0.118893	0.967742	0.5881	0.16129	0.236885	0.322581	0.340912	5.96774	4.06004	5.96774	4.90165	0	0	0	0	0	0	0	0	0	0
225	k__Bacteria; p__Firmicutes; c__Clostridia; o__Clostridiales; f__Ruminococcaceae; g__Ruminococcus; s__	0	0	0	0	0	0	0	0	0	0	0	0	0	0	0	0	0	0	0	0	0	0	0	0	0	0	0	0	0	0	0	0	0	0	0	0	0	0	0	0	0	0	0	0	0	0	0.16129	0.111591
284	k__Bacteria; p__Firmicutes; c__Clostridia; o__Clostridiales; f__Ruminococcaceae; g__Ruminococcus; s__	0.16129	0.112798	0.645161	0	0.967742	0.764386	0.322581	0.381682	0.322581	0.372054	1.12903	1.15287	0.645161	0.366308	0.483871	0.484076	0.645161	0.653703	0.16129	0.108288	0.645161	0.507846	0.16129	0.118029	0	0.115972	0.16129	0.118893	0.322581	0.35286	0.16129	0.118443	0.483871	0.340912	0.16129	0.238826	0	0.122541	0.16129	0.11063	0	0	0	0	0	0	0	0
295	k__Bacteria; p__Firmicutes; c__Clostridia; o__Clostridiales; f__Ruminococcaceae; g__Ruminococcus; s__	0	0	0	0	0	0	0	0	0	0	0	0	0	0	0	0	0	0	0	0	0	0	0	0	0	0	0	0	0	0	0	0	0	0	0	0	0	0	0	0	0	0	0	0	0	0	0	0
382	k__Bacteria; p__Firmicutes; c__Clostridia; o__Clostridiales; f__Ruminococcaceae; g__Ruminococcus; s__	0	0	0	0	0	0	0	0	0	0	0	0	0	0	0	0	0	0	0	0	0	0	0	0	0	0	0	0	0	0	0	0	0	0	0	0	0	0	0	0	0	0	0	0	0	0	0	0
443	k__Bacteria; p__Firmicutes; c__Clostridia; o__Clostridiales; f__Ruminococcaceae; g__Ruminococcus; s__	0	0	0	0	0	0	0	0	0	0	0	0	0	0	0	0	0	0	0	0	0	0	0	0	0	0	0	0	0	0	0	0	0	0	0	0	0	0	0	0	0	0	0	0	0	0	0	0
52	k__Bacteria; p__Firmicutes; c__Clostridia; o__Clostridiales; f__Ruminococcaceae; g__Ruminococcus; s__flavefaciens	0	0	0	0	0.645161	0.481027	0	0	0.483871	0.234133	0.322581	0.120917	0.806452	0.576293	0.16129	0.114236	0.483871	0.617061	0	0	0	0	0.967742	0.668479	0.16129	0.109472	0.645161	0.561144	0.16129	0	0	0.223607	0.483871	0.107268	0	0	0	0	0	0	0	0	0	0	0	0	0	0
492	k__Bacteria; p__Firmicutes; c__Clostridia; o__Clostridiales; f__Veillonellaceae; g__Phascolarctobacterium; s__	0	0	0	0	0	0	0	0	0	0	0	0	0	0	0	0	0	0	0	0	0	0	0	0	0	0	0	0	0	0	0	0	0	0	0	0	0	0	0	0	0	0	0	0	0	0	0	0
436	k__Bacteria; p__Firmicutes; c__Clostridia; o__Coriobacteriales; f__; g__; s__	0	0	0	0	0	0	0	0	0	0	0	0	0	0	0	0	0	0	0	0	0	0	0	0	0	0	0	0	0	0	0	0	0	0	0	0	0	0	0	0	0	0	0	0	0	0	0	0
525	k__Bacteria; p__Firmicutes; c__Clostridia; o__Coriobacteriales; f__; g__; s__	0	0	0	0	0	0	0	0	0	0	0	0	0	0	0	0	0	0	0	0	0	0	0	0	0	0	0	0	0	0	0	0	0	0	0	0	0	0	0	0	0	0	0	0	0	0	0	0
757	k__Bacteria; p__Firmicutes; c__Clostridia; o__Coriobacteriales; f__; g__; s__	0	0	0	0	0	0	0	0	0	0	0	0	0	0	0	0	0	0	0	0	0	0	0	0	0	0	0	0	0	0	0	0	0	0	0	0	0	0	0	0	0	0	0	0	0	0	0	0
897	k__Bacteria; p__Firmicutes; c__Clostridia; o__Coriobacteriales; f__; g__; s__	0	0	0	0	0	0	0	0	0	0	0	0	0	0	0	0	0	0	0	0	0	0	0	0	0	0	0	0	0	0	0	0	0	0	0	0	0	0	0	0	0	0	0	0	0	0	0	0
964	k__Bacteria; p__Firmicutes; c__Clostridia; o__Coriobacteriales; f__; g__; s__	0.16129	0.163035	0	0	0	0	0	0	0	0	0	0	0	0	0	0	0	0	0	0	0	0	0	0	0	0	0	0	0	0	0	0	0.16129	0.164249	0	0	0	0	0.16129	0.159902	0	0	0.16129	0.158953	0.16129	0	0	0
1153	k__Bacteria; p__Firmicutes; c__Clostridia; o__Coriobacteriales; f__; g__; s__	0	0	0	0	0	0	0	0	0	0	0	0	0	0	0	0	0	0	0	0	0	0	0	0	0	0	0	0	0	0	0	0	0	0	0	0	0	0	0	0	0	0	0	0	0.16129	0.156855	0	0
1414	k__Bacteria; p__Firmicutes; c__Clostridia; o__Coriobacteriales; f__; g__; s__	0	0	0	0	0	0	0	0	0	0	0	0	0	0	0	0	0	0	0	0	0	0	0	0	0	0	0	0	0	0	0	0	0	0	0	0	0	0	0	0	0	0	0	0	0	0	0	0
510	k__Bacteria; p__Firmicutes; c__Clostridia; o__Coriobacteriales; f__Coriobacteriaceae; g__; s__	0	0	0	0	0	0	0	0	0	0	0	0	0	0	0	0	0	0	0	0	0	0	0	0	0	0	0	0	0	0	0	0	0	0	0	0	0	0	0	0	0	0	0	0	0	0	0	0
533	k__Bacteria; p__Firmicutes; c__Clostridia; o__Coriobacteriales; f__Coriobacteriaceae; g__; s__	0	0	0	0	0	0	0	0	0	0	0	0	0	0	0	0	0	0	0	0	0	0	0	0	0	0	0	0	0	0	0	0	0	0	0.16129	0	0	0.369852	0	0	0.16129	0.339419	0.16129	0.331919	0.322581	0.655079	0.16129	0.336803
869	k__Bacteria; p__Firmicutes; c__Erysipelotrichi; o__Erysipelotrichales; f__[Coprobacillaceae]; g__; s__	0	0	0	0	0	0	0	0	0	0	0	0	0	0	0	0	0	0	0	0	0	0	0	0	0	0	0	0	0	0	0	0	0	0	0	0	0	0	0	0	0	0	0	0	0	0	0	0
343	k__Bacteria; p__Firmicutes; c__Erysipelotrichi; o__Erysipelotrichales; f__Erysipelotrichaceae; g__Holdemania; s__	0	0	0	0	0	0	0	0	0	0	0	0	0	0	0	0	0	0	0	0	0	0	0	0	0	0	0	0	0	0	0	0	0	0	0	0	0	0	0	0	0	0	0	0	0	0	0	0
	Firmicutes	17.9032	14.0495	22.0968	20.3434	23.2258	22.3196	20.6452	15.2672	21.129	16.7193	28.2258	21.806	18.2258	13.8168	23.0645	21.3906	33.3871	31.326	26.2903	19.0934	44.5161	37.5774	20.1613	17.8356	17.7419	16.1209	19.3548	16.9361	22.0968	21.7631	21.2903	18.5947	15.1613	13.2172	20.3226	17.531	16.7742	14.8909	6.93548	6.3172	4.19355	4.2205	2.41935	1.9337	6.12903	5.17244	7.09677	5.71295
719	k__Bacteria; p__Fusobacteria; c__Fusobacteria; o__Fusobacteriales; f__Fusobacteriaceae; g__; s__	0	0	0	0	0	0	0	0	0	0	0	0	0	0	0	0	0	0	0	0	0	0	0	0	0	0	0	0	0	0	0	0	0	0	0	0	0	0	0	0	0	0	0	0	0	0	0	0
133	k__Bacteria; p__Fusobacteria; c__Fusobacteria; o__Fusobacteriales; f__Fusobacteriaceae; g__Fusobacterium; s__necrophorum	0	0	0	0	0	0	0	0	0	0	0	0	0	0	0	0	0	0	0	0	0	0	0	0	0	0	0	0	0	0	0	0	0	0	0	0	0	0	0	0	0	0	0	0	0	0	0	0
	Fusobacteria	0	0	0	0	0	0	0	0	0	0	0	0	0	0	0	0	0	0	0	0	0	0	0	0	0	0	0	0	0	0	0	0	0	0	0	0	0	0	0	0	0	0	0	0	0	0	0	0
151	k__Bacteria; p__Planctomycetes; c__Planctomycetia; o__Pirellulales; f__Pirellulaceae; g__; s__	0.806452	1.72956	0.16129	0.364989	0.16129	0.781373	0.322581	0.780328	0	0.380321	0.16129	0.39283	0.322581	0.374449	0.16129	0.371125	0.16129	0.400938	2.90323	5.97748	2.25806	5.45089	0.322581	0.361955	0.322581	0.711296	0.16129	0.364605	0.806452	0.721403	0.322581	0.726448	0.322581	0.348488	0	0.366199	0.322581	0.375793	0	0	0	0	0	0	0	0	0	0
270	k__Bacteria; p__Planctomycetes; c__Planctomycetia; o__Pirellulales; f__Pirellulaceae; g__; s__	0.16129	0	0	0	0	0	0	0	0	0	0	0	0	0	0	0	0	0	0	0	0.16129	0.389349	0	0	0	0.355648	0	0	0.16129	0	0.16129	0.363224	0	0	0.16129	0	0.16129	0.375793	0.16129	0.678529	0.16129	0.344871	0	0.337251	0.322581	0.332801	0.16129	0.684427
826	k__Bacteria; p__Planctomycetes; c__Planctomycetia; o__Pirellulales; f__Pirellulaceae; g__; s__	0.322581	0.691825	0	0	0.16129	0.390686	0.16129	0	0	0	0	0	0	0	0	0	0	0	1.93548	3.65291	0.16129	0.389349	0	0	0	0	0	0	0	0	0	0	0	0	0	0	0	0	0	0	0	0	0	0	0	0	0	0
566	k__Bacteria; p__Planctomycetes; c__Planctomycetia; o__Pirellulales; f__Pirellulaceae; g__; s__	0	0	0	0	0	0	0	0	0	0	0	0	0	0	0	0	0	0	0	0	0	0	0	0	0	0	0	0	0	0	0	0	0	0	0	0	0	0	0	0	0	0	0	0	0	0	0	0
1000	k__Bacteria; p__Planctomycetes; c__Planctomycetia; o__Pirellulales; f__Pirellulaceae; g__; s__	0.16129	0.345913	0.16129	0.364989	0.16129	0.390686	0.16129	0.390164	0	0.380321	0	0	0.16129	0	0	0	0	0	0.967742	1.99249	0.967742	2.33609	0	0	0.16129	0.355648	0.16129	0.364605	0	0.360702	0.16129	0	0.483871	1.04546	0.16129	0.366199	0	0.375793	0	0	0	0	0	0	0	0	0	0
818	k__Bacteria; p__Planctomycetes; c__Planctomycetia; o__Pirellulales; f__Pirellulaceae; g__; s__	0	0	0	0	0	0	0	0	0	0	0	0	0	0	0	0	0	0	0	0	0	0	0	0	0	0	0	0	0	0	0	0	0	0	0	0	0	0	0	0	0	0	0	0	0	0	0	0
760	k__Bacteria; p__Planctomycetes; c__Planctomycetia; o__Pirellulales; f__Pirellulaceae; g__; s__	0	0	0	0	0	0	0	0	0	0	0	0	0	0	0	0	0	0	0	0	0	0	0	0	0	0	0	0	0	0	0	0	0	0	0	0	0	0	0	0	0	0	0	0	0	0	0	0
204	k__Bacteria; p__Planctomycetes; c__Planctomycetia; o__Pirellulales; f__Pirellulaceae; g__; s__	0.483871	1.38365	0.16129	0.729977	0	0	0.483871	1.17049	0.322581	0.760643	0.322581	1.17849	0.483871	0.748897	0.322581	0.74225	0.322581	0.801876	0.645161	1.66041	0.645161	1.94674	0.16129	0.723911	0.645161	0.355648	0.322581	1.45842	0.483871	0.721403	0.645161	1.08967	0.645161	1.04546	0.322581	1.0986	0.16129	0.375793	0	0	0	0	0	0	0.645161	0.665603	0.16129	0.342214
277	k__Bacteria; p__Planctomycetes; c__Planctomycetia; o__Pirellulales; f__Pirellulaceae; g__; s__	0	0	0	0	0	0	0	0	0	0	0	0	0	0	0	0	0	0	0	0	0	0	0	0	0	0	0	0	0	0	0	0	0	0	0	0	0	0	0	0	0	0	0	0	0	0	0	0
2000	k__Bacteria; p__Planctomycetes; c__Planctomycetia; o__Pirellulales; f__Pirellulaceae; g__; s__	0	0	0	0	0	0	0	0	0	0	0	0	0	0	0	0	0	0	0	0	0	0	0	0	0	0	0	0	0	0	0	0	0	0	0	0	0	0	0	0	0	0	0	0	0	0	0	0
208	k__Bacteria; p__Planctomycetes; c__Planctomycetia; o__Pirellulales; f__Pirellulaceae; g__; s__	0	0	0.322581	0.364989	0.322581	0.781373	0.16129	0.390164	0.322581	0.760643	0.322581	0.785659	0.322581	0.374449	0.322581	0.74225	0.16129	0.400938	0	0	0.322581	1.16805	0.322581	1.08587	0.322581	0.355648	0.483871	1.09382	0.16129	0.360702	0.322581	0.726448	0.483871	1.39395	0.16129	0	0.16129	0.375793	0	0	0	0	0	0	0	0	0	0
113	k__Bacteria; p__Planctomycetes; c__vadinHA49; o__PeHg47; f__; g__; s__	0.16129	0.175421	0	0	0	0	0	0	0	0	0	0	0	0	0	0	0	0	9.83871	10.7781	0.322581	0.394897	0	0	0	0	0	0	0	0	0	0	0	0	0	0	0	0	0	0	0	0	0	0	0	0	0	0
683	k__Bacteria; p__Planctomycetes; c__vadinHA49; o__PeHg47; f__; g__; s__	0	0	0	0	0	0	0	0	0	0	0	0	0	0	0	0	0	0	0	0	0	0	0	0	0	0	0	0	0	0	0	0	0	0	0	0	0	0	0	0	0	0	0	0	0	0	0	0
953	k__Bacteria; p__Planctomycetes; c__vadinHA49; o__PeHg47; f__; g__; s__	0	0	0	0	0	0	0	0	0	0	0	0	0	0	0	0	0	0	0.967742	1.17885	0	0	0	0	0	0	0	0	0	0	0	0	0	0	0	0	0	0	0	0	0	0	0	0	0	0	0	0
450	k__Bacteria; p__Planctomycetes; c__vadinHA49; o__PeHg47; f__; g__; s__	0	0.175421	0.16129	0	0	0.198127	0.16129	0.197862	0.16129	0.19287	0.16129	0.199213	0	0	0	0.188207	0	0.203325	0	0	0	0	0.322581	0.183556	0.16129	0.180358	0.16129	0.1849	0	0	0	0	0.16129	0.176726	0.16129	0.185709	0.16129	0.190574	0	0	0	0	0	0	0	0	0	0
	Planctomycetes	1.6129	4.50179	0.483871	1.82494	0.483871	2.54224	0.806452	2.92901	0.16129	2.4748	0.322581	2.55619	0.483871	1.49779	0.16129	2.04383	0.16129	1.80708	16.6129	25.2402	3.87097	12.0754	0.645161	2.35529	0.645161	2.31424	0.483871	3.46635	0.967742	2.16421	0.645161	2.90579	0.967742	4.01009	0.483871	2.01671	0.645161	2.06954	0.16129	0.678529	0.16129	0.344871	0	0.337251	0.322581	0.998404	0.16129	1.02664
360	k__Bacteria; p__Proteobacteria; c__Alphaproteobacteria; o__; f__; g__; s__	0	0	0	0	0	0	0	0	0	0	0	0	0	0	0	0	0	0	0	0	0	0	0	0	0	0	0	0	0	0	0	0	0	0	0	0	0	0	0.322581	0.678529	0	0	0	0	0	0	0	0
16	k__Bacteria; p__Proteobacteria; c__Alphaproteobacteria; o__Rhodospirillales; f__Rhodospirillaceae; g__; s__	0	0	0	0	0	0	0	0	0	0	0	0	0	0	0	0	0	0	0	0	0	0	0	0	0	0	0	0	0	0	0	0	0	0	0	0	0	0	0	0	0	0	0	0	0	0	0	0
188	k__Bacteria; p__Proteobacteria; c__Alphaproteobacteria; o__Rickettsiales; f__; g__; s__	0	0	0	0	0	0	0	0	0	0	0	0	0	0	0	0	0	0	0	0	0	0	0	0	0	0	0	0	0	0	0	0	0	0	0	0	0	0	0	0	0	0	0	0	0	0	0	0
194	k__Bacteria; p__Proteobacteria; c__Alphaproteobacteria; o__Rickettsiales; f__; g__; s__	0	0	0	0	0	0	0	0	0	0	0	0	0	0	0	0	0	0	0	0	0	0	0	0	0	0	0	0	0	0	0	0	0	0	0	0	0	0	0	0	0	0	0	0	0	0	0	0
211	k__Bacteria; p__Proteobacteria; c__Alphaproteobacteria; o__Rickettsiales; f__; g__; s__	0	0	0	0	0	0	0	0	0	0	0	0	0	0	0	0	0	0	0	0	0	0	0	0	0	0	0	0	0	0	0	0	0	0	0	0	0	0	0	0	0	0	0	0	0	0	0	0
306	k__Bacteria; p__Proteobacteria; c__Alphaproteobacteria; o__Rickettsiales; f__; g__; s__	0	0	0	0	0	0	0	0	0	0	0	0	0	0	0	0	0	0	0	0	0	0	0	0	0	0	0	0	0	0	0	0	0	0	0	0	0	0	0	0	0	0	0	0	0	0	0	0
314	k__Bacteria; p__Proteobacteria; c__Alphaproteobacteria; o__Rickettsiales; f__; g__; s__	0	0	0	0	0	0	0	0	0	0	0	0	0	0	0	0	0	0	0	0	0	0	0	0	0	0	0	0	0	0	0	0	0	0	0	0	0	0	0	0	0	0	0	0	0	0	0	0
825	k__Bacteria; p__Proteobacteria; c__Alphaproteobacteria; o__Rickettsiales; f__; g__; s__	0	0	0	0	0	0	0	0	0	0	0	0	0	0	0	0	0	0	0	0	0	0	0	0	0	0	0	0	0	0	0	0	0	0	0	0	0	0	0	0	0	0	0	0	0	0	0	0
930	k__Bacteria; p__Proteobacteria; c__Alphaproteobacteria; o__Rickettsiales; f__; g__; s__	0	0	0	0	0	0	0	0	0	0	0	0	0	0	0	0	0	0	0	0	0	0	0	0	0	0	0	0	0	0	0	0	0	0	0	0	0	0	0	0	0	0	0	0	0	0	0	0
1750	k__Bacteria; p__Proteobacteria; c__Alphaproteobacteria; o__Rickettsiales; f__; g__; s__	0	0	0	0	0	0	0	0	0	0	0	0	0	0	0	0	0	0	0	0	0	0	0	0	0	0	0	0	0	0	0	0	0	0	0	0	0	0	0	0	0	0	0	0	0	0	0	0
2016	k__Bacteria; p__Proteobacteria; c__Alphaproteobacteria; o__Rickettsiales; f__; g__; s__	0	0	0	0	0	0	0	0	0	0	0	0	0	0	0	0	0	0	0	0	0	0	0	0	0	0	0	0	0	0	0	0	0	0	0	0	0	0	0	0	0	0	0	0	0	0	0	0
1359	k__Bacteria; p__Proteobacteria; c__Alphaproteobacteria; o__Rickettsiales; f__Rickettsiaceae; g__Wolbachia; s__	0	0	0	0	0	0	0	0	0	0	0	0	0	0	0	0	0	0	0	0	0	0	0	0	0	0	0	0	0	0	0	0	0	0	0	0	0	0	0	0	0	0	0	0	0	0	0	0
175	k__Bacteria; p__Proteobacteria; c__Betaproteobacteria; o__; f__; g__; s__	0	0	0	0	0	0	0	0	0	0	0	0	0	0	0	0	0	0	0	0	0	0	0	0	0	0	0	0	0	0	0	0	0	0	0	0	0	0	0	0	0	0	0	0	0	0	0	0
624	k__Bacteria; p__Proteobacteria; c__Betaproteobacteria; o__Burkholderiales; f__Burkholderiaceae; g__Salinispora; s__	0	0	0	0	0	0	0	0	0	0	0	0	0	0	0	0	0	0	0	0	0	0	0	0	0	0	0	0	0	0	0	0	0	0	0	0	0	0	0.16129	0.325128	0.483871	0.991504	0.16129	0.323199	0.16129	0.318935	0.16129	0.327955
237	k__Bacteria; p__Proteobacteria; c__Betaproteobacteria; o__Burkholderiales; f__Comamonadaceae; g__; s__	0	0	0	0	0	0	0	0	0	0	0	0	0	0	0	0	0	0	0.806452	1.05791	0	0	0	0	0	0	0	0	0	0	0	0	0	0	0	0.166657	0.16129	0.171023	0	0	0	0	0	0	0	0	0	0
345	k__Bacteria; p__Proteobacteria; c__Betaproteobacteria; o__Burkholderiales; f__Comamonadaceae; g__; s__	0	0	0	0	0	0	0	0	0	0	0	0	0	0	0	0	0	0	0	0	0	0	0	0.164726	0	0	0	0	0	0	0	0.165303	0	0	0.322581	0.333314	0.16129	0.171023	0	0	0	0	0	0	0	0	0	0
145	k__Bacteria; p__Proteobacteria; c__Betaproteobacteria; o__Burkholderiales; f__Comamonadaceae; g__Hylemonella; s__	0.16129	0	0	0	0	0	0	0	0.16129	0.380321	0	0.39283	0	0	0	0	0	0	0.806452	1.66041	0.16129	0.389349	0	0	0.16129	0.355648	0	0	0	0.360702	0.16129	0	0	0	0.16129	1.0986	0.322581	1.87897	0.16129	0	0.322581	0.344871	0	0	0	0	0.16129	0.342214
96	k__Bacteria; p__Proteobacteria; c__Betaproteobacteria; o__Burkholderiales; f__Oxalobacteraceae; g__Oxalobacter; s__formigenes	0.16129	0.345913	0.483871	0.729977	0.483871	1.56275	0.16129	0.390164	0.483871	0.760643	0.645161	1.57132	0.645161	1.12335	0.806452	1.85563	0.483871	1.20281	0	0	0	0	0.322581	0.723911	0.16129	0.711296	0.16129	0.72921	0.16129	0.360702	0.322581	0.726448	0.16129	0.348488	0.806452	1.831	0.806452	1.50317	0	0	0	0	0	0	0	0	0	0
152	k__Bacteria; p__Proteobacteria; c__Betaproteobacteria; o__Neisseriales; f__Neisseriaceae; g__Stenoxybacter; s__	0	0	0.322581	0.430261	0.322581	0.690832	0	0	0.16129	0.224168	0.322581	0.463081	0.483871	0.662119	0.483871	0.218748	0.483871	0.472639	0	0	0	0	0.645161	1.06671	0.483871	0.41925	0.967742	1.07452	0.16129	0	0.967742	0.856362	0.483871	0.616214	0	0	0	0	0	0	0	0	0	0	0	0	0	0
83	k__Bacteria; p__Proteobacteria; c__Betaproteobacteria; o__Rhodocyclales; f__Rhodocyclaceae; g__Propionivibrio; s__	0	0	0	0	0	0	0	0	0	0	0	0	0	0	0	0	0	0	0	0	0	0	0	0	0	0	0	0	0	0	0	0	0	0	0	0	0	0	0	0	0	0	0	0	0	0	0	0
54	k__Bacteria; p__Proteobacteria; c__Betaproteobacteria; o__Rhodocyclales; f__Rhodocyclaceae; g__TS34; s__	0	0	0	0	0	0	0	0	0	0	0	0	0	0	0	0	0	0	0	0	0	0	0	0	0	0	0	0	0	0	0	0	0	0	0	0	0	0	0	0	0	0	0	0	0	0	0	0
675	k__Bacteria; p__Proteobacteria; c__Betaproteobacteria; o__Rhodocyclales; f__Rhodocyclaceae; g__TS34; s__	0	0	0	0	0	0	0	0	0	0	0	0	0	0	0	0	0	0	0	0	0	0	0	0	0	0	0	0	0	0	0	0	0	0	0	0	0	0	0	0	0	0	0	0	0	0	0	0
863	k__Bacteria; p__Proteobacteria; c__Betaproteobacteria; o__SC-I-84; f__; g__; s__	0	0.136766	0	0	0	0	0	0	0	0	0	0	0	0	0	0	0	0	0	0	0	0	0	0	0	0	0	0	0	0	0	0	0	0	0	0	0	0	0	0	0.16129	0.136355	0	0	0	0	0.16129	0.135304
365	k__Bacteria; p__Proteobacteria; c__Deltaproteobacteria; o__Desulfobacterales; f__Desulfobulbaceae; g__; s__	0	0	0	0	0	0	0	0	0	0	0	0	0	0	0	0	0	0	0	0	0	0	0	0	0	0	0	0	0	0	0	0	0	0	0	0	0	0	0	0	0	0	0	0	0	0	0	0
38	k__Bacteria; p__Proteobacteria; c__Deltaproteobacteria; o__Desulfovibrionales; f__Desulfovibrionaceae; g__Desulfovibrio; s__	0	0.0881011	0.16129	0.0929596	0.806452	0.597027	0.483871	0.298115	0.322581	0.290594	0.645161	0.500252	0.645161	0.0953689	1.12903	0.661658	0.645161	0.408462	0.16129	0.0845786	0.806452	0.396656	0.483871	0.276561	0.322581	0.181161	0.322581	0.185724	0.322581	0.275603	0.483871	0.18502	0.483871	0.355028	0.322581	0.373072	0.16129	0.287134	0.322581	0.172816	0.967742	0.527015	0.645161	0.257685	0.322581	0.0847617	0.645161	0.348636
293	k__Bacteria; p__Proteobacteria; c__Deltaproteobacteria; o__Desulfovibrionales; f__Desulfovibrionaceae; g__Desulfovibrio; s__	0	0	0.322581	0.0929596	0	0.199009	0.322581	0.198743	0	0.0968647	0.16129	0.10005	0.16129	0	0.322581	0.37809	0.16129	0.102116	0	0	0	0	0.16129	0.092187	0.16129	0	0.16129	0.0928619	0.16129	0.0918677	0.322581	0.18502	0	0	0.16129	0	0	0.0957114	0	0	0	0	0	0	0	0	0	0
493	k__Bacteria; p__Proteobacteria; c__Deltaproteobacteria; o__Desulfovibrionales; f__Desulfovibrionaceae; g__Desulfovibrio; s__	0	0	0	0	0	0	0	0	0	0	0	0	0	0	0	0	0	0	0	0	0	0	0	0	0	0	0	0	0	0	0	0	0	0	0	0	0	0	0	0	0	0	0	0	0	0	0	0
13	k__Bacteria; p__Proteobacteria; c__Deltaproteobacteria; o__Syntrophobacterales; f__Desulfobacteraceae; g__; s__	0	0.378198	1.29032	1.79574	0.806452	1.7086	1.6129	2.34619	0.806452	1.24745	0.483871	0.858988	0.967742	1.63759	1.29032	1.01441	2.41935	3.06851	0.16129	0.363077	0.967742	1.70275	2.25806	2.96803	2.09677	2.33305	1.77419	1.79386	1.6129	1.97184	2.90323	3.57413	2.25806	2.28608	0.645161	1.00094	0.322581	0.616301	0	0	0	0	0.16129	0.184364	0	0	0	0
51	k__Bacteria; p__Proteobacteria; c__Deltaproteobacteria; o__Syntrophobacterales; f__Desulfobacteraceae; g__; s__	0.806452	0.945494	0	0.199527	0.16129	0.213575	0.16129	0.21329	0	0	0	0	0.16129	0.204699	0.16129	0.202882	0	0.219179	1.6129	1.99692	0.322581	0.425688	0	0	0.322581	0.388842	0.322581	0.398635	0.322581	0.591551	0.16129	0.198563	0.483871	0.762026	0	0	0.16129	0	1.12903	1.29825	1.6129	1.50824	0.645161	0.737456	0.806452	0.727725	1.12903	1.30954
593	k__Bacteria; p__Proteobacteria; c__Deltaproteobacteria; o__Syntrophobacterales; f__Desulfobacteraceae; g__; s__	0	0	0	0	0	0	0	0	0	0	0	0	0	0	0	0	0	0	0	0	0	0	0	0	0	0	0	0	0	0	0	0	0	0	0	0	0	0	0	0	0	0	0	0	0	0	0	0
1440	k__Bacteria; p__Proteobacteria; c__Deltaproteobacteria; o__Syntrophobacterales; f__Desulfobacteraceae; g__; s__	0	0	0	0	0	0	0	0	0	0	0	0	0	0	0	0	0	0	0	0	0	0	0	0	0	0	0	0	0	0	0	0	0	0	0	0	0	0	0	0	0	0	0	0	0	0	0	0
2	k__Bacteria; p__Proteobacteria; c__Gammaproteobacteria; o__Enterobacteriales; f__Enterobacteriaceae; g__Enterobacter; s__hormaechei	0	0	0	0	0	0	0	0	0	0	0.16129	0.0592068	0	0	0	0	0.16129	0.0604289	0	0	0.16129	0.0586822	0	0	0	0	0	0	0	0	0	0	0	0	0	0	0.16129	0.0566391	0	0	0	0	0	0	0	0	0	0
309	k__Bacteria; p__Proteobacteria; c__Gammaproteobacteria; o__Enterobacteriales; f__Enterobacteriaceae; g__Trabulsiella; s__	0	0	0	0	0	0	0	0	0	0	0	0	0	0	0	0	0	0	0	0	0	0	0	0	0	0	0	0	0	0	0	0	0	0	0	0	0	0	0	0	0	0	0	0	0	0	0	0
460	k__Bacteria; p__Proteobacteria; c__Gammaproteobacteria; o__Thiotrichales; f__Thiotrichaceae; g__; s__	0	0	0	0	0	0	0	0	0	0	0	0	0	0	0	0	0	0	0	0	0	0	0	0	0	0	0	0	0	0	0	0	0	0	0	0	0	0	0	0	0	0	0	0	0	0	0	0
146	k__Bacteria; p__Proteobacteria; c__Gammaproteobacteria; o__Xanthomonadales; f__Xanthomonadaceae; g__; s__	0	0	0	0	0	0	0	0	0	0	0	0	0	0	0	0	0	0	0	0	0	0	0	0	0	0	0	0	0	0	0	0	0	0	0	0	0	0	0	0	0	0	0	0	0	0	0	0
	Proteobacteria	0.967742	1.89447	2.09677	3.34143	2.09677	4.97179	2.58065	3.4465	1.45161	3.00005	1.77419	3.94573	2.41935	3.72312	3.3871	4.33141	3.87097	5.53415	3.54839	5.1629	2.41935	2.97313	3.54839	5.29213	3.54839	4.38925	3.54839	4.27481	2.58065	3.65226	5	5.89084	3.70968	4.36783	1.6129	4.80358	1.45161	4.77997	2.09677	2.47472	3.54839	3.50798	1.6129	1.5027	1.29032	1.13142	2.25806	2.46365
62	k__Bacteria; p__Spirochaetes; c__1Z095; o__; f__; g__; s__	0.322581	0.344202	0.645161	0.726368	0.322581	0.583131	0.322581	0.388235	0.483871	0.756881	0.645161	0.781774	0.806452	0.931492	0.645161	0.923225	0.483871	0.398955	0.16129	0.16522	0	0	0.322581	0.360165	0.322581	0.530834	0.645161	0.544203	0.483871	0.538377	1.12903	0.90357	0.645161	0.693528	0	0.182194	0.16129	0	0	0	0	0	0	0	0	0	0	0
1	k__Bacteria; p__Spirochaetes; c__Spirochaetes; o__Spirochaetales; f__Spirochaetaceae; g__Treponema; s__	0.645161	0.68796	0.483871	0.36295	0.322581	0.194252	0.16129	0.193992	0.322581	0.378197	0.322581	0.585953	0.645161	0.930892	0.483871	0.553578	0.16129	0.398698	1.45161	1.48602	1.93548	2.51663	0.16129	0.179967	0.645161	0.707322	0.483871	0.725137	0.322581	0.53803	0.16129	0.361195	0.322581	0.17327	0.322581	0.54623	0.16129	0.373694	2.90323	2.53027	3.22581	3.42944	0.322581	0.335367	2.25806	2.15112	2.09677	2.21196
4	k__Bacteria; p__Spirochaetes; c__Spirochaetes; o__Spirochaetales; f__Spirochaetaceae; g__Treponema; s__	1.6129	2.23587	3.22581	4.53687	1.45161	1.55401	1.77419	1.93992	2.25806	3.02557	0.806452	0.78127	3.22581	3.53739	1.6129	2.21431	0.967742	1.59479	0	0	0	0	5.32258	5.9389	2.74194	2.2988	6.29032	6.70751	3.70968	5.3803	8.87097	8.84928	9.03226	8.66352	1.77419	1.45661	2.09677	2.42901	20.6452	20.9169	19.3548	20.4052	28.3871	28.6739	12.5806	14.2305	12.5806	13.7822
11	k__Bacteria; p__Spirochaetes; c__Spirochaetes; o__Spirochaetales; f__Spirochaetaceae; g__Treponema; s__	0.645161	0.68796	4.83871	5.26277	3.70968	3.69079	4.83871	5.0438	3.87097	4.53836	3.06452	3.90635	5.80645	7.81949	6.29032	6.82746	1.93548	2.39219	1.6129	1.1558	0	0.193587	9.19355	9.89816	4.35484	5.12808	2.90323	3.08183	7.58065	6.81504	2.58065	2.52837	6.77419	7.79717	2.74194	2.73115	2.58065	4.11063	6.93548	6.74738	5.64516	5.14417	1.12903	1.17378	0.16129	0.330942	7.74194	6.97619
15	k__Bacteria; p__Spirochaetes; c__Spirochaetes; o__Spirochaetales; f__Spirochaetaceae; g__Treponema; s__	0.16129	0.17199	0.16129	0	0.16129	0.194252	0.16129	0.387984	0.16129	0.189098	0	0	0.16129	0.186178	0	0	0	0	0	0	0	0	0	0	0.16129	0.353661	0.16129	0.181284	0.16129	0.179343	0	0	0	0.17327	0	0	0.16129	0.186847	0.322581	0.337369	0.483871	0.514417	2.09677	1.84452	1.6129	1.48924	1.12903	1.36121
18	k__Bacteria; p__Spirochaetes; c__Spirochaetes; o__Spirochaetales; f__Spirochaetaceae; g__Treponema; s__	0	0	0	0	0	0	0	0	0	0	0	0	0	0	0	0	0	0	0	0	0	0	0	0	0	0	0	0	0	0	0	0	0	0	0	0	0	0	2.74194	3.03632	2.58065	2.57208	3.06452	3.68904	25	26.3099	1.6129	1.70151
25	k__Bacteria; p__Spirochaetes; c__Spirochaetes; o__Spirochaetales; f__Spirochaetaceae; g__Treponema; s__	6.77419	7.05159	0.483871	0.36295	0.16129	0.194252	0	0	0	0	0.322581	0.390635	0	0	0	0	0.322581	0.398698	0.16129	0.165114	0.16129	0.193587	4.35484	4.8591	2.58065	1.94514	1.29032	1.45027	0.806452	0.896716	0.806452	0.541793	1.6129	2.07924	0	0	0	0	0	0	0	0	0	0	0	0	0	0
28	k__Bacteria; p__Spirochaetes; c__Spirochaetes; o__Spirochaetales; f__Spirochaetaceae; g__Treponema; s__	0.322581	0.34398	0.322581	0.544425	1.45161	1.74827	1.12903	1.74593	0.645161	0.567295	0.322581	0.390635	1.45161	2.23414	0.322581	0.369052	0.645161	0.598047	0	0	0	0	0	0	0	0.176831	0	0.181284	0.322581	0.179343	0	0	0.16129	0.346541	0.16129	0.364154	0	0.186847	0	0	0	0	0	0	0	0.165471	0	0
29	k__Bacteria; p__Spirochaetes; c__Spirochaetes; o__Spirochaetales; f__Spirochaetaceae; g__Treponema; s__	0	0	0.483871	1.08885	1.45161	2.13677	3.70968	4.26783	2.41935	2.64738	2.41935	2.53913	2.09677	1.6756	3.3871	4.05957	0.645161	0.398698	0	0	0	0	0.483871	0.5399	0.483871	0.707322	0.483871	0.362568	0.483871	0	0.16129	0.180598	0.806452	0.519811	0.16129	0.182077	0.16129	0.186847	0.322581	0.337369	0.483871	0.342944	0.16129	0.335367	0.322581	0.330942	0	0.170151
31	k__Bacteria; p__Spirochaetes; c__Spirochaetes; o__Spirochaetales; f__Spirochaetaceae; g__Treponema; s__	0.16129	0.17199	0	0	0	0	0	0	0	0	0	0	0	0	0	0	0	0	0	0	0	0	0	0	0	0	0	0	0	0	0	0	0	0	0	0	0	0	4.19355	3.87974	3.54839	3.77239	7.90323	9.39028	8.3871	8.60449	7.25806	7.14634
32	k__Bacteria; p__Spirochaetes; c__Spirochaetes; o__Spirochaetales; f__Spirochaetaceae; g__Treponema; s__	0	0	1.93548	1.81475	0.806452	0.971259	1.12903	1.93992	1.6129	1.89098	0.322581	1.17191	1.77419	2.23414	0.967742	1.10716	0.967742	1.19609	0	0	0	0	0.16129	0.179967	0	0.176831	1.6129	1.99413	0	0	0.322581	0.361195	0.806452	0.693081	0.16129	0.182077	0.16129	0.186847	0	0	0	0	0	0	0	0	0	0
36	k__Bacteria; p__Spirochaetes; c__Spirochaetes; o__Spirochaetales; f__Spirochaetaceae; g__Treponema; s__	9.19355	8.94348	0.322581	0.725899	2.58065	3.49653	4.83871	6.20775	3.06452	4.72746	3.3871	4.88294	2.74194	3.35121	1.45161	1.66073	1.45161	1.59479	1.93548	2.14648	2.09677	2.12946	0	0	0	0	0	0	0	0	0	0	0	0	0	0	0	0	0	0	0	0	0	0	0	0	0	0
40	k__Bacteria; p__Spirochaetes; c__Spirochaetes; o__Spirochaetales; f__Spirochaetaceae; g__Treponema; s__	0	0	0	0	0	0	0	0	0	0	0	0	0	0	0	0	0	0	0	0	0	0	0	0	0	0	0	0	0	0	0	0	0	0	0	0	0	0	2.09677	2.36158	3.06452	3.0865	5.64516	6.03661	0.806452	0.992826	2.58065	2.38211
41	k__Bacteria; p__Spirochaetes; c__Spirochaetes; o__Spirochaetales; f__Spirochaetaceae; g__Treponema; s__	5.64516	6.53562	0.322581	0	0.967742	0.971259	0.322581	0.775969	0.806452	0.945492	0.645161	0.78127	1.6129	1.86178	1.12903	1.10716	0.645161	1.19609	0	0	0	0	0.322581	0.359933	0.806452	0.707322	1.12903	0.725137	1.6129	1.79343	1.29032	0.902988	0.645161	0.519811	0.322581	0.364154	0	0.186847	1.45161	1.68684	1.29032	1.54325	1.12903	1.34147	3.87097	3.30942	2.74194	2.55226
49	k__Bacteria; p__Spirochaetes; c__Spirochaetes; o__Spirochaetales; f__Spirochaetaceae; g__Treponema; s__	0	0	0	0	0	0	0	0	0	0	0	0	0	0	0	0	0	0	0	0	0	0	0	0	0	0	0	0	0	0	0	0	0	0	0	0	0	0	0	0	0	0	0	0	0	0	0	0
61	k__Bacteria; p__Spirochaetes; c__Spirochaetes; o__Spirochaetales; f__Spirochaetaceae; g__Treponema; s__	0	0	0	0	0	0	0	0	0	0	0	0	0	0	0	0	0	0	0	0	0	0	0	0	0	0	0	0	0	0	0	0	0	0	0	0	0	0	0	0	0	0	0	0	0	0	0	0
64	k__Bacteria; p__Spirochaetes; c__Spirochaetes; o__Spirochaetales; f__Spirochaetaceae; g__Treponema; s__	0	0	0	0	0	0	0	0	0	0	0	0	0	0	0	0	0	0	0	0	0	0	0	0	0	0	0	0	0	0	0	0	0	0	0	0.364154	0	0	0	0	0	0	0	0	0	0	0	0
66	k__Bacteria; p__Spirochaetes; c__Spirochaetes; o__Spirochaetales; f__Spirochaetaceae; g__Treponema; s__	0.967742	1.20393	0	0.907374	0.16129	0.194252	1.77419	1.93992	0.967742	1.32369	0.967742	0.976588	1.6129	2.23414	2.58065	2.58336	0.645161	0.797396	0	0	0	0	3.70968	4.3192	3.70968	4.24393	2.90323	2.71926	2.58065	1.97278	1.12903	1.08359	4.03226	3.81195	0.483871	0.728307	0.16129	0.56054	1.77419	2.02421	2.74194	3.0865	1.6129	2.34757	2.58065	3.14395	5.16129	4.93438
79	k__Bacteria; p__Spirochaetes; c__Spirochaetes; o__Spirochaetales; f__Spirochaetaceae; g__Treponema; s__	0	0	0	0	0	0	0	0	0	0	0	0	0	0	0	0	0	0	0	0	0	0	0	0	0	0	0	0	0	0	0	0	0	0	0	0	0	0	0	0	0	0	0	0	0	0	0	0
99	k__Bacteria; p__Spirochaetes; c__Spirochaetes; o__Spirochaetales; f__Spirochaetaceae; g__Treponema; s__	0	0	0.16129	0.181475	0.16129	0.194252	0.645161	0.969961	0.483871	0.378197	1.29032	1.36722	0.967742	0.930892	0.16129	0.184526	0.16129	0.199349	0	0	0	0	0.806452	1.0798	0.806452	0.884153	0.645161	0.543852	0.16129	0.179343	0.806452	0.902988	2.41935	2.07924	0.16129	0.182077	0	0.186847	0	0	0	0	0	0	0	0	0	0
106	k__Bacteria; p__Spirochaetes; c__Spirochaetes; o__Spirochaetales; f__Spirochaetaceae; g__Treponema; s__	0	0	0	0	0	0	0	0	0	0	0	0	0	0	0	0	0	0	0	0	0	0	0	0	0	0	0	0	0	0	0	0	0	0	0	0	0	0	0	0	0	0	0	0	0	0	0	0
126	k__Bacteria; p__Spirochaetes; c__Spirochaetes; o__Spirochaetales; f__Spirochaetaceae; g__Treponema; s__	0	0	0	0	0	0	0	0	0	0	0	0	0.16129	0.186178	0	0	0	0	0	0	0	0	0	0	0	0	0	0	0	0	0	0	0	0	0	0	0	0	0	0	0	0	0	0	0	0	0	0
127	k__Bacteria; p__Spirochaetes; c__Spirochaetes; o__Spirochaetales; f__Spirochaetaceae; g__Treponema; s__	0	0	0	0	0	0	0	0	0	0	0	0	0	0	0	0	0	0	0	0	0	0	0	0	0	0	0	0	0	0	0	0	0	0	0	0	0	0	0	0	0	0	0	0	0	0	0	0
136	k__Bacteria; p__Spirochaetes; c__Spirochaetes; o__Spirochaetales; f__Spirochaetaceae; g__Treponema; s__	1.12903	1.03194	0.645161	0.544425	1.29032	1.55401	0.483871	0.775969	0.967742	1.32369	0.967742	1.36722	0.806452	1.30325	1.12903	1.10716	0.967742	0.996745	0.322581	0.330227	0	0	0.645161	0.5399	0.322581	0.707322	0.645161	0.906421	0.483871	0.53803	0.483871	0.361195	0.322581	0.519811	0.16129	0.182077	0.322581	0.373694	0.16129	0.168684	0.16129	0.171472	0.16129	0.167684	0.645161	0.661884	0.322581	0.170151
139	k__Bacteria; p__Spirochaetes; c__Spirochaetes; o__Spirochaetales; f__Spirochaetaceae; g__Treponema; s__	0	0	0	0	0	0	0	0	0	0	0	0	0	0	0	0	0	0	0	0	0	0	0	0	0	0	0	0	0	0	0	0	0	0	0.16129	0.182077	0	0.186847	0	0	0	0	0	0	0	0	0	0
143	k__Bacteria; p__Spirochaetes; c__Spirochaetes; o__Spirochaetales; f__Spirochaetaceae; g__Treponema; s__	0	0	0.483871	0.544425	0.322581	0.194252	0.645161	0.775969	0.322581	1.32369	0.16129	0.195318	4.83871	4.84064	0.16129	0.369052	0.322581	0.398698	0	0	0	0	0.322581	0.179967	0.16129	0	0.16129	0.181284	0.16129	0.179343	0.16129	0.180598	0.16129	0.17327	0.16129	0	0	0.186847	0	0	0	0	0	0	0	0	0	0
156	k__Bacteria; p__Spirochaetes; c__Spirochaetes; o__Spirochaetales; f__Spirochaetaceae; g__Treponema; s__	0	0	0	0	0	0	0	0	0	0	0	0	0	0	0	0	0	0	0	0	0	0	0	0	0	0	0	0	0	0	0	0	0	0	0	0	0	0	1.93548	2.53027	7.09677	6.85889	3.54839	3.52135	0.483871	0.496413	0.483871	0.680604
159	k__Bacteria; p__Spirochaetes; c__Spirochaetes; o__Spirochaetales; f__Spirochaetaceae; g__Treponema; s__	0	0	0	0	0	0	0	0	0	0	0	0	0	0	0	0	0	0	0	0	0	0	0	0	0	0	0	0	0	0	0	0	0	0	0	0	0	0	0	0	0	0	0	0	0	0	0	0
167	k__Bacteria; p__Spirochaetes; c__Spirochaetes; o__Spirochaetales; f__Spirochaetaceae; g__Treponema; s__	0.322581	0.34398	0.16129	0.36295	0.16129	0.388504	0.645161	0.581977	0.16129	0.189098	0.322581	0.390635	0.645161	0.930892	0.16129	0.184526	0.322581	0.398698	0	0	0	0	1.93548	1.79967	1.6129	1.94514	0.967742	0.906421	0.16129	0.358687	0.645161	0.902988	2.41935	2.07924	0.322581	0.182077	0.16129	0.186847	0	0	0	0	0	0	0	0	0	0
176	k__Bacteria; p__Spirochaetes; c__Spirochaetes; o__Spirochaetales; f__Spirochaetaceae; g__Treponema; s__	0	0	0	0	0	0	0	0	0	0	0	0	0	0	0	0	0	0	0	0	0	0	0	0	0	0	0	0	0	0	0	0	0	0	0	0	0	0	0	0	0	0	0	0	0	0	0	0
177	k__Bacteria; p__Spirochaetes; c__Spirochaetes; o__Spirochaetales; f__Spirochaetaceae; g__Treponema; s__	0.16129	0.17199	0.483871	0.181475	0.322581	0.582756	0.483871	0.581977	0.483871	0.378197	0.322581	0.390635	0.16129	0.372357	0.16129	0	0.645161	0.797396	0	0	0	0	0.322581	0.359933	0.16129	0.353661	0.322581	0.181284	0	0.179343	0.16129	0.180598	0.16129	0.346541	0.16129	0.364154	0.16129	0.186847	0.645161	0.843422	0.806452	0.857361	0.322581	0.335367	1.29032	1.32377	0.645161	0.850755
192	k__Bacteria; p__Spirochaetes; c__Spirochaetes; o__Spirochaetales; f__Spirochaetaceae; g__Treponema; s__	0	0	0	0	0	0	0	0	0	0	0	0	0	0	0	0	0	0	0	0	0	0	0	0	0	0	0	0	0	0	0	0	0	0	0.16129	0.182077	0	0	0.645161	0.674738	0.967742	1.02883	0.967742	1.0061	0.16129	0.165471	1.6129	1.53136
213	k__Bacteria; p__Spirochaetes; c__Spirochaetes; o__Spirochaetales; f__Spirochaetaceae; g__Treponema; s__	0	0	0	0.181475	0.16129	0.194252	0.16129	0.193992	0	0.189098	0.16129	0.390635	0.645161	0.372357	0	0	0	0.398698	0	0.165114	0.16129	0.193587	0	0	0	0	0	0	0	0	0	0	0	0	0.322581	0.364154	0.322581	0.373694	1.45161	1.51816	2.09677	2.22914	1.12903	1.34147	0.806452	0.992826	1.29032	2.04181
215	k__Bacteria; p__Spirochaetes; c__Spirochaetes; o__Spirochaetales; f__Spirochaetaceae; g__Treponema; s__	0	0	0	0	0	0	0	0	0	0	0	0	0.16129	0.186178	0	0	0	0	0	0	0	0	0	0	0	0	0	0	0	0	0	0	0	0	0.16129	0	0.16129	0.186847	0	0	0	0	0	0	0	0.165471	0.16129	0.170151
223	k__Bacteria; p__Spirochaetes; c__Spirochaetes; o__Spirochaetales; f__Spirochaetaceae; g__Treponema; s__	0.322581	0.51597	0.16129	0.181475	0.16129	0.194252	0.16129	0.193992	0	0	0.322581	0.390635	0.16129	0.186178	0	0.184526	0.16129	0.199349	0.16129	0.165114	0	0	0.16129	0.359933	0.16129	0.176831	0.16129	0.362568	0.322581	0.358687	0.483871	0.361195	0.483871	0.519811	0	0.182077	0	0	0	0	0	0	0.16129	0.167684	0.16129	0.165471	0.16129	0
260	k__Bacteria; p__Spirochaetes; c__Spirochaetes; o__Spirochaetales; f__Spirochaetaceae; g__Treponema; s__	0	0	0.16129	0.181475	0.16129	0	0	0	0.16129	0.189098	0	0.195318	0	0.186178	0.16129	0.184526	0.16129	0	0	0	0	0	0.16129	0.179967	0.16129	0.353661	0.16129	0.181284	0	0.358687	0.322581	0.541793	0.645161	0.519811	0.16129	0	0	0.186847	0	0	0	0	0.16129	0.335367	0.16129	0.165471	0	0.170151
269	k__Bacteria; p__Spirochaetes; c__Spirochaetes; o__Spirochaetales; f__Spirochaetaceae; g__Treponema; s__	0.645161	0.34398	0.967742	1.27032	0.967742	1.35976	0.806452	1.35795	0.967742	1.13459	0.806452	1.56254	1.77419	2.04796	0.645161	1.10716	0.322581	0.398698	0.322581	0.330227	0	0	0	0	0.483871	0.353661	0.322581	0.362568	0.322581	0.358687	0.16129	0.180598	0.645161	0.693081	0.483871	0.728307	0.483871	0.373694	0	0	0	0	0	0	0	0	0	0
294	k__Bacteria; p__Spirochaetes; c__Spirochaetes; o__Spirochaetales; f__Spirochaetaceae; g__Treponema; s__	0	0	0	0	0	0	0	0	0	0	0	0	0	0	0	0	0	0	0	0	0	0	0	0	0	0	0	0	0	0	0	0	0	0	0	0	0	0	0	0	0	0	0	0	0	0	0	0
296	k__Bacteria; p__Spirochaetes; c__Spirochaetes; o__Spirochaetales; f__Spirochaetaceae; g__Treponema; s__	0.645161	0.51597	0.806452	1.08885	0.16129	0.194252	0	0	0.322581	0.378197	0.322581	0.195318	0.483871	0.558535	0	0.184526	0.483871	0.598047	0.16129	0	1.12903	0.774348	0	0	0	0	0.16129	0.181284	0	0	0	0	0	0.17327	0.483871	0.364154	0.322581	0.186847	0.16129	0.168684	0.16129	0.171472	0.16129	0.167684	0.645161	0.496413	0.16129	0.170151
297	k__Bacteria; p__Spirochaetes; c__Spirochaetes; o__Spirochaetales; f__Spirochaetaceae; g__Treponema; s__	0	0	0	0	0	0	0	0	0	0	0	0	0	0	0	0	0	0	0	0	0	0	0	0	0	0	0	0	0	0	0	0	0	0	0	0	0	0	0	0	0.483871	0.342944	0.483871	0.670734	0.16129	0.165471	0	0
301	k__Bacteria; p__Spirochaetes; c__Spirochaetes; o__Spirochaetales; f__Spirochaetaceae; g__Treponema; s__	0	0	0	0	0	0	0	0	0	0	0	0	0	0	0	0	0	0	0	0	0	0	0	0	0	0	0	0	0	0	0	0	0	0	0	0	0	0	0	0	0	0	0	0	0	0	0	0
307	k__Bacteria; p__Spirochaetes; c__Spirochaetes; o__Spirochaetales; f__Spirochaetaceae; g__Treponema; s__	0	0	0	0	0	0	0	0	0	0	0.16129	0.195318	0	0	0	0	0	0	0	0	0	0	0	0	0	0	0	0	0	0	0	0	0	0	0	0	0	0	0	0	0	0	0	0	0	0	0	0
383	k__Bacteria; p__Spirochaetes; c__Spirochaetes; o__Spirochaetales; f__Spirochaetaceae; g__Treponema; s__	2.41935	2.57985	0	0.36295	0	0	0.645161	0.775969	0	0.189098	0	0	0	0	0.16129	0.184526	0.16129	0.199349	0	0	0	0	0	0	0	0	0.16129	0.362568	0	0	0	0	0	0	0	0	0	0	0	0	0	0	0	0	0	0	0	0
402	k__Bacteria; p__Spirochaetes; c__Spirochaetes; o__Spirochaetales; f__Spirochaetaceae; g__Treponema; s__	0	0	0	0	0	0.194252	0	0	0.16129	0.189098	0	0	0	0.186178	0.16129	0.184526	0	0	0	0	0	0	0.16129	0.719867	0.967742	0.884153	0.806452	0.543852	0.322581	0.53803	1.12903	1.08359	1.29032	1.21289	0	0.182077	0.322581	0.186847	0	0	0	0	0	0	0	0	0	0
420	k__Bacteria; p__Spirochaetes; c__Spirochaetes; o__Spirochaetales; f__Spirochaetaceae; g__Treponema; s__	0.16129	0.17199	0.322581	0.36295	0.16129	0.194252	0.16129	0.193992	0.16129	0	0.16129	0	0	0	0.322581	0	0.322581	0.398698	0	0	0	0	0.16129	0	0.322581	0.353661	0.16129	0.362568	0.322581	0.358687	0.322581	0.180598	0.16129	0	0.16129	0.364154	0.16129	0.373694	0.645161	0.506053	0.645161	0.685889	0.16129	0.167684	0.322581	0.330942	0.483871	0.510453
431	k__Bacteria; p__Spirochaetes; c__Spirochaetes; o__Spirochaetales; f__Spirochaetaceae; g__Treponema; s__	0	0	0	0	0	0	0	0	0	0	0	0	0	0	0	0	0	0	0	0	0	0	0	0	0	0	0	0	0	0	0	0	0	0	0	0	0	0.186847	0	0	0	0	0	0	0	0	0	0
435	k__Bacteria; p__Spirochaetes; c__Spirochaetes; o__Spirochaetales; f__Spirochaetaceae; g__Treponema; s__	0	0	0	0	0	0	0	0	0	0	0	0	0	0	0	0	0	0	0	0	0	0	0	0	0	0	0	0	0	0	0	0	0	0	0	0	0	0	0.322581	0.337369	0.967742	1.54325	0.645161	0.503051	0.16129	0.165471	2.90323	2.38211
485	k__Bacteria; p__Spirochaetes; c__Spirochaetes; o__Spirochaetales; f__Spirochaetaceae; g__Treponema; s__	2.41935	2.40786	0	0	0	0	0	0	0	0	0	0	0	0	0	0	0	0	2.09677	2.4767	0.967742	1.5487	0	0	0	0	0	0	0	0	0	0	0	0	0	0	0	0	0	0	0	0	0	0	0	0	0	0
501	k__Bacteria; p__Spirochaetes; c__Spirochaetes; o__Spirochaetales; f__Spirochaetaceae; g__Treponema; s__	0	0	0	0	0	0	0	0	0	0	0	0	0	0	0	0	0	0	0	0	0	0	0	0	0	0	0	0	0	0	0	0	0	0	0	0	0	0	0	0	0	0	0	0	0	0	0	0
506	k__Bacteria; p__Spirochaetes; c__Spirochaetes; o__Spirochaetales; f__Spirochaetaceae; g__Treponema; s__	0	0	0	0	0	0	0	0	0	0	0	0	0	0	0	0	0	0	0	0	0	0	0	0	0	0	0	0	0	0	0	0	0	0	0	0	0	0	0	0	0	0	0	0	0	0	0	0
546	k__Bacteria; p__Spirochaetes; c__Spirochaetes; o__Spirochaetales; f__Spirochaetaceae; g__Treponema; s__	0	0	0	0	0	0	0	0	0.16129	0.189098	0	0	0	0	0	0	0	0	0	0	0	0	0	0	0	0	0	0	0	0	0	0	0	0	0	0	0	0	0	0	0	0	0	0	0	0	0	0
564	k__Bacteria; p__Spirochaetes; c__Spirochaetes; o__Spirochaetales; f__Spirochaetaceae; g__Treponema; s__	0	0	0	0	0	0	0	0	0	0	0	0	0	0	0	0	0	0	0	0	0	0	0	0	0	0	0	0	0	0	0	0	0	0	0	0	0	0	0	0	0	0	0	0	0	0	0	0
581	k__Bacteria; p__Spirochaetes; c__Spirochaetes; o__Spirochaetales; f__Spirochaetaceae; g__Treponema; s__	0	0	0	0	0	0	0	0	0	0	0	0	0	0	0	0	0	0	0	0	0	0	0	0	0	0	0	0	0	0	0	0	0	0	0	0	0	0	0	0	0	0	0	0	0	0	0	0
582	k__Bacteria; p__Spirochaetes; c__Spirochaetes; o__Spirochaetales; f__Spirochaetaceae; g__Treponema; s__	0	0	0	0	0	0	0	0	0	0	0	0	0	0	0	0	0	0	0	0	0	0	0	0	0	0	0	0	0	0	0	0	0	0	0	0	0	0	0	0	0	0	0	0	0	0	0	0
617	k__Bacteria; p__Spirochaetes; c__Spirochaetes; o__Spirochaetales; f__Spirochaetaceae; g__Treponema; s__	0	0	0	0	0	0	0	0	0	0	0	0	0	0	0	0	0	0	0	0	0	0	0	0	0	0	0	0	0	0	0	0	0	0	0	0	0	0	0	0	0	0	0	0	0	0	0	0
655	k__Bacteria; p__Spirochaetes; c__Spirochaetes; o__Spirochaetales; f__Spirochaetaceae; g__Treponema; s__	0	0	0	0.181475	0.322581	0.194252	0.322581	0.387984	0.322581	0.378197	0	0.195318	0.967742	0.930892	0.16129	0.184526	0	0	0.16129	0.165114	0.16129	0.193587	0	0	0	0	0	0	0	0	0	0	0	0	0	0	0	0	0	0	0	0	0	0	0	0	0	0
732	k__Bacteria; p__Spirochaetes; c__Spirochaetes; o__Spirochaetales; f__Spirochaetaceae; g__Treponema; s__	0.645161	0.68796	0	0	0	0	0	0	0	0	0	0	0	0	0	0	0	0	1.6129	1.65114	0	0	0	0	0	0	0	0	0	0	0	0	0	0	0	0	0	0	0	0	0	0	0	0	0	0	0	0
767	k__Bacteria; p__Spirochaetes; c__Spirochaetes; o__Spirochaetales; f__Spirochaetaceae; g__Treponema; s__	0	0	0	0	0	0	0	0	0	0	0	0	0	0	0	0	0	0	0	0	0	0	0	0	0	0	0	0	0	0	0	0	0	0	0	0	0	0	0	0	0.322581	0.171472	0.322581	0.335367	0	0	0.483871	0.340302
793	k__Bacteria; p__Spirochaetes; c__Spirochaetes; o__Spirochaetales; f__Spirochaetaceae; g__Treponema; s__	0	0	0	0	0	0	0	0	0	0	0	0	0	0	0	0	0	0	0	0	0	0	0	0	0	0	0	0	0	0	0	0	0	0	0	0	0	0	0	0	0	0	0	0	0	0	0	0
809	k__Bacteria; p__Spirochaetes; c__Spirochaetes; o__Spirochaetales; f__Spirochaetaceae; g__Treponema; s__	0	0	0	0	0	0	0	0	0	0	0	0	0	0	0	0	0	0	0	0	0	0	0	0	0	0	0	0	0	0	0	0	0	0	0	0	0	0	0	0	0	0	0	0	0	0	0	0
978	k__Bacteria; p__Spirochaetes; c__Spirochaetes; o__Spirochaetales; f__Spirochaetaceae; g__Treponema; s__	0	0	0	0	0	0	0	0	0	0	0	0	0	0	0	0	0	0	0	0	0	0	0	0	0	0	0	0	0	0	0	0	0	0	0	0	0	0	0.16129	0.168684	0.16129	0.171472	0.322581	0.335367	0	0	0.16129	0.170151
1312	k__Bacteria; p__Spirochaetes; c__Spirochaetes; o__Spirochaetales; f__Spirochaetaceae; g__Treponema; s__	0.16129	0.17199	0	0	0	0	0	0	0	0	0	0	0	0	0	0	0	0	0	0	0	0	0	0	0	0	0	0	0	0	0	0	0	0	0	0	0	0	0	0	0	0	0	0.167684	0	0	0	0
229	k__Bacteria; p__Spirochaetes; c__Spirochaetes; o__Spirochaetales; f__Spirochaetaceae; g__Treponema; s__azotonutricium	0	0	0	0	0	0	0	0	0	0.164602	0	0.170016	0	0	0	0	0	0	0	0	0	0	0	0	0	0	0	0	0	0	0	0	0	0	0	0	0	0	0	0	0	0	0	0	0	0	0	0
339	k__Bacteria; p__Spirochaetes; c__Spirochaetes; o__Spirochaetales; f__Spirochaetaceae; g__Treponema; s__primitia	0	0	0	0	0	0	0	0	0	0	0	0	0	0	0	0	0	0	0	0	0	0	0	0	0	0	0	0	0	0	0	0	0	0	0	0	0	0	0	0	0	0	0	0	0	0	0	0
925	k__Bacteria; p__Spirochaetes; c__Spirochaetes; o__Spirochaetales; f__Spirochaetaceae; g__Treponema; s__primitia	0	0	0	0	0	0	0.16129	0	0	0	0	0	0.16129	0.187224	0	0	0	0	0	0	0	0	0	0	0	0	0	0	0	0	0	0	0	0	0.16129	0	0	0.187897	0	0	0	0	0	0	0	0	0	0
2640	k__Bacteria; p__Spirochaetes; c__Spirochaetes; o__Spirochaetales; f__Spirochaetaceae; g__Treponema; s__primitia	0	0	0	0	0	0	0	0	0	0	0	0	0	0	0	0	0	0	0	0	0	0	0	0	0	0	0	0	0	0	0	0	0	0	0	0	0	0	0	0	0	0	0	0	0	0	0	0
220	k__Bacteria; p__Spirochaetes; c__Spirochaetes; o__Spirochaetales; f__Spirochaetaceae; g__Treponema; s__sp5	0	0	0	0	0	0	0	0	0	0	0	0	0	0	0	0	0	0	0	0	0	0	0	0	0	0	0	0	0	0	0	0	0	0	0	0	0	0	0	0	0	0	0	0	0	0	0	0
59	k__Bacteria; p__Spirochaetes; c__WWE1; o__[Cloacamonales]; f__CW-1; g__; s__	0	0	0.483871	0.552389	0.16129	0.197094	0.322581	0.39366	0	0.191865	0	0	0.645161	0.94451	0	0	0.16129	0	0	0	0	0	0	0	0.16129	0.358835	0.16129	0.367872	2.74194	3.63934	1.12903	1.09944	0.483871	0.879026	0	0.18474	0	0.18958	0	0	0	0	0	0	0	0	0	0
72	k__Bacteria; p__Spirochaetes; c__WWE1; o__[Cloacamonales]; f__CW-1; g__; s__	0	0	0	0	0	0	0	0	0	0	0	0	0	0	0	0	0	0	0	0	0	0	0	0	0	0	0	0	0	0	0	0	0	0	0	0	0	0	0	0	0	0	0	0	0	0	0	0
95	k__Bacteria; p__Spirochaetes; c__WWE1; o__[Cloacamonales]; f__CW-1; g__; s__	0.16129	0.174506	0.16129	0.552389	0.483871	0.985468	1.77419	2.36196	0.806452	1.53492	0.967742	0.594525	1.29032	1.70012	0.483871	0.748902	1.12903	1.61812	0	0	0	0	0	0	0	0	0	0	0	0	0	0	0	0	0.16129	0.18474	0.16129	0	0	0	0	0	0	0	0	0	0	0
162	k__Bacteria; p__Spirochaetes; c__WWE1; o__[Cloacamonales]; f__CW-1; g__; s__	0	0	0	0	0	0	0	0	0	0	0	0	0	0	0	0	0	0	0	0	0	0	0	0	0	0	0	0	0	0	0	0	0	0	0	0	0	0	0	0	0	0	0	0	0	0	0	0
198	k__Bacteria; p__Spirochaetes; c__WWE1; o__[Cloacamonales]; f__CW-1; g__; s__	0	0	0	0	0	0	1.45161	1.37781	0	0	0	0	0.967742	1.13341	0	0	0	0	0	0	0	0	0	0	0	0	0	0	0	0	0	0	0	0	0	0	0	0	0	0	0	0	0	0	0	0	0	0
200	k__Bacteria; p__Spirochaetes; c__WWE1; o__[Cloacamonales]; f__CW-1; g__; s__	0	0	0	0	0	0	0	0	0	0	0	0	0	0	0	0	0	0	0	0	0	0	0	0	0	0	0	0	0	0	0	0	0	0	0	0	0	0	0	0	0	0	0	0	0	0	0	0
423	k__Bacteria; p__Spirochaetes; c__WWE1; o__[Cloacamonales]; f__CW-1; g__; s__	0	0	0.322581	0.18413	0.645161	0.985468	0	0	0	0.191865	0.16129	0.198175	0	0	0.806452	0.748902	0	0.202265	0	0	0	0	0	0	0.16129	0	0	0	0.322581	0.181967	0	0.18324	0.16129	0.175805	0	0	0	0	0	0	0	0	0	0	0	0	0	0
	Spirochaetes	35.6452	37.4966	18.2258	23.2478	18.5484	23.5361	29.0323	35.7544	22.0968	29.503	19.1935	24.9873	36.7742	44.1804	22.7419	26.963	14.1935	17.7686	10.1613	10.4023	6.6129	7.74348	28.7097	31.8543	21.129	23.3471	22.7419	24.1164	23.0645	25.5222	22.2581	21.8714	34.0323	34.843	9.51613	10.9301	8.22581	12.1488	49.5161	50.774	56.2903	58.1291	60	64.3905	62.5806	66.3539	51.7742	52.4065
103	k__Bacteria; p__Synergistetes; c__Synergistia; o__Synergistales; f__Dethiosulfovibrionaceae; g__; s__	0	0	1.77419	3.2849	0.806452	2.34412	1.12903	2.73115	0.483871	1.52129	1.45161	2.74981	0.645161	1.12335	1.29032	2.22675	0.967742	2.80656	0	0	0	0	1.12903	2.17173	1.45161	3.20083	1.29032	2.91684	1.45161	1.80351	0.806452	1.81612	0.645161	1.39395	1.45161	1.831	1.77419	3.38214	0	0	0	0	0	0	0	0	0	0
187	k__Bacteria; p__Synergistetes; c__Synergistia; o__Synergistales; f__Dethiosulfovibrionaceae; g__; s__	0.322581	0.691825	0.483871	1.09497	0	0.390686	0.16129	0.780328	0.16129	0.380321	0.645161	1.17849	0.645161	0.748897	0.806452	1.4845	0.483871	2.00469	0	0	0.322581	1.16805	0.322581	0.723911	0.16129	0.711296	0.806452	1.82303	0.483871	1.0821	0.483871	1.08967	0.322581	0.696975	1.12903	1.4648	1.12903	1.87897	0	0	0.16129	0	0.322581	0.674502	0.16129	0.665603	0.16129	0.342214
154	k__Bacteria; p__Synergistetes; c__Synergistia; o__Synergistales; f__Dethiosulfovibrionaceae; g__TG5; s__	0	0	0.967742	0.713813	1.6129	1.01876	1.12903	0.635874	0.645161	0.3719	0.645161	0.512175	0.967742	0.732314	1.29032	0.967752	0.483871	0.784119	0	0	0.645161	0.507636	0.483871	0.23596	0.806452	0.463697	0.806452	0.594219	0.322581	0.352714	0.483871	0.236787	0.645161	0.454361	1.12903	0.835544	0.967742	0.612453	0	0	0	0	0.16129	0.109928	0	0	0	0
1477	k__Bacteria; p__Synergistetes; c__Synergistia; o__Synergistales; f__Dethiosulfovibrionaceae; g__TG5; s__	0	0	0	0	0	0	0	0	0	0	0	0	0	0	0	0	0	0	0	0	0	0	0	0	0	0	0	0	0	0	0	0.198122	0	0	0	0	0	0	0	0	0	0	0	0	0	0	0	0
330	k__Bacteria; p__Synergistetes; c__Synergistia; o__Synergistales; f__Dethiosulfovibrionaceae; g__TG5; s__	0.16129	0.112751	0.645161	0.237938	0.16129	0.25469	0.806452	0.508699	0.483871	0.247933	0.322581	0.384131	0.806452	0.610261	0.483871	0.483876	0.483871	0.261373	0	0	0.483871	0.380727	0.483871	0.23596	0.483871	0.347772	0.483871	0.237688	0.483871	0.587857	0.322581	0.236787	0.322581	0.22718	0.967742	0.954908	1.12903	0.734943	0	0	0	0	0	0	0	0	0	0
23	k__Bacteria; p__Synergistetes; c__Synergistia; o__Synergistales; f__Synergistaceae; g__Candidatus Tammella; s__	0.806452	0.369963	1.93548	1.1711	2.58065	1.25355	2.09677	1.77349	1.6129	1.32198	2.58065	1.57553	2.58065	1.50181	2.90323	1.88541	2.58065	1.39365	0.322581	0.177586	3.54839	2.0821	5.16129	3.19375	4.67742	2.47244	5.64516	3.70458	3.06452	2.21824	3.70968	2.81647	4.83871	2.32948	4.03226	1.9583	3.06452	2.11009	0	0	0	0	0	0	0	0	0	0
1088	k__Bacteria; p__Synergistetes; c__Synergistia; o__Synergistales; f__Synergistaceae; g__Candidatus Tammella; s__	0	0	0	0	0	0	0	0	0	0	0	0	0	0	0	0	0	0	0	0	0	0	0	0	0	0	0	0	0	0	0	0.198122	0	0	0	0	0	0	0	0	0	0	0	0	0	0	0	0
	Synergistetes	1.29032	1.17454	5.80645	6.50271	5.16129	5.2618	5.32258	6.42954	3.3871	3.84342	5.64516	6.40014	5.64516	4.71663	6.77419	7.04829	5	7.25039	0.322581	0.177586	5	4.13851	7.58065	6.56131	7.58065	7.19603	9.03226	9.27635	5.80645	6.04442	5.80645	6.39396	6.77419	5.10195	8.70968	7.04455	8.06452	8.71858	0	0	0.16129	0	0.483871	0.78443	0.16129	0.665603	0.16129	0.342214
114	k__Bacteria; p__Tenericutes; c__Mollicutes; o__Mycoplasmatales; f__Mycoplasmataceae; g__; s__	0	0	1.6129	2.8664	1.77419	2.81253	0.483871	0.766029	0.483871	1.24451	1.77419	2.31379	0.645161	0.735174	0.806452	0.971532	1.12903	2.62394	0.16129	0.217331	0.483871	0.764429	0.483871	0.947527	0.483871	0.232754	1.6129	1.19308	0.322581	0.708184	0.806452	0.950849	0.483871	0.684203	0	0	0	0	0	0	0	0	0.16129	0.220714	0	0	0	0
122	k__Bacteria; p__Tenericutes; c__Mollicutes; o__Mycoplasmatales; f__Mycoplasmataceae; g__; s__	0	0	0	0	0	0	0	0	0	0	0	0	0	0	0	0	0	0	0	0	0	0	0	0	0	0	0	0	0	0	0	0	0	0	0	0	0	0	0	0	0	0	0	0	0	0	0	0
263	k__Bacteria; p__Tenericutes; c__Mollicutes; o__Mycoplasmatales; f__Mycoplasmataceae; g__; s__	0	0	0	0	0	0	0	0	0	0	0	0	0	0	0	0	0	0	0	0	0	0	0	0	0	0	0	0	0	0	0	0	0	0	0	0	0	0	0	0	0	0	0	0	0	0	0	0
337	k__Bacteria; p__Tenericutes; c__Mollicutes; o__Mycoplasmatales; f__Mycoplasmataceae; g__; s__	0	0	0	0	0	0	0	0	0	0	0	0	0	0	0	0	0	0	0	0	0	0	0	0	0	0	0	0	0	0	0	0	0	0	0	0	0	0	0	0	0	0	0	0	0	0	0	0
551	k__Bacteria; p__Tenericutes; c__Mollicutes; o__Mycoplasmatales; f__Mycoplasmataceae; g__; s__	0	0	0	0	0	0	0	0	0	0	0	0	0	0	0	0	0	0	0	0	0	0	0	0	0	0	0	0	0	0	0	0	0	0	0	0	0	0	0	0	0	0	0	0	0	0	0	0
1026	k__Bacteria; p__Tenericutes; c__Mollicutes; o__Mycoplasmatales; f__Mycoplasmataceae; g__; s__	0	0	0	0	0	0	0	0	0	0	0	0	0	0	0	0	0	0	0	0	0	0	0	0	0	0	0	0	0	0	0	0	0	0	0	0	0	0	0	0	0	0	0	0	0	0	0	0
78	k__Bacteria; p__Tenericutes; c__Mollicutes; o__RF39; f__; g__; s__	0	0	0.16129	0.1805	0.322581	0	0.16129	0.19295	0.322581	0.188082	0.322581	0.194268	0	0	0.16129	0.183534	0	0	0	0	0	0	0.16129	0.179	0.322581	0.17588	0.16129	0.18031	0.483871	0.535139	0.645161	0.898136	0.645161	0.689357	0.967742	1.08659	0.967742	1.11506	0	0	0	0	0	0	0	0	0	0
315	k__Bacteria; p__Tenericutes; c__Mollicutes; o__RF39; f__; g__; s__	0	0	0.16129	0	0.645161	1.15925	0	0.19295	0.322581	0.188082	0	0.194268	0.16129	0.185178	0.16129	0.183534	0.16129	0.198278	0	0	0	0	0.16129	0.179	0	0.17588	0.16129	0.18031	0	0.17838	0.322581	0.718509	0.322581	0.344679	0	0	0.16129	0.185843	0	0	0	0	0	0	0	0	0	0
	Tenericutes	0	0	1.77419	3.0469	2.09677	3.97178	0.645161	1.15193	0.806452	1.62067	2.09677	2.70232	0.645161	0.920352	0.967742	1.3386	1.12903	2.82222	0.16129	0.217331	0.483871	0.764429	0.645161	1.30553	0.806452	0.584515	1.77419	1.5537	0.806452	1.4217	1.45161	2.56749	1.12903	1.71824	0.967742	1.08659	0.967742	1.3009	0	0	0	0	0.16129	0.220714	0	0	0	0
462	k__Bacteria; p__Verrucomicrobia; c__Opitutae; o__[Cerasicoccales]; f__[Cerasicoccaceae]; g__; s__	0	0	0	0	0	0	0	0	0	0	0	0	0	0	0	0	0	0	0	0	0	0	0	0	0	0	0	0	0	0	0	0	0	0	0	0	0	0	0	0	0	0	0	0	0	0	0	0
1738	k__Bacteria; p__Verrucomicrobia; c__Opitutae; o__HA64; f__; g__; s__	0	0	0	0	0	0	0	0	0	0	0	0	0	0	0	0	0	0	0	0	0	0	0	0	0	0	0	0	0	0	0	0	0	0	0	0	0	0	0	0	0	0	0	0	0	0	0	0
823	k__Bacteria; p__Verrucomicrobia; c__Opitutae; o__HA64; f__; g__; s__	0	0	0	0	0	0	0	0	0	0	0	0	0	0	0	0	0	0	0	0	0	0	0	0	0	0	0	0	0	0	0	0	0	0	0	0	0	0	0	0	0	0	0	0	0	0	0	0
469	k__Bacteria; p__Verrucomicrobia; c__Opitutae; o__Opitutales; f__Opitutaceae; g__; s__	0	0	0	0	0	0	0	0	0	0	0	0	0	0	0	0	0	0	0	0	0	0	0	0	0	0	0	0	0	0	0	0	0	0	0	0	0	0	0	0	0	0	0	0	0	0	0	0
	Verrucomicrobia	0	0	0	0	0	0	0	0	0	0	0	0	0	0	0	0	0	0	0	0	0	0	0	0	0	0	0	0	0	0	0	0	0	0	0	0	0	0	0	0	0	0	0	0	0	0	0	0
[truncated: 88 more columns]
