# Supplementary material for: A molecular survey of Australian and North American termite genera indicates that vertical inheritance is the primary force shaping termite gut microbiomes
Source: Microbiome. 2015 Feb 25;3:5. doi: 10.1186/s40168-015-0067-8 (PMC4379614; doi:10.1186/s40168-015-0067-8)
Supplement: Additional file 14: Table S4. — Consistency analysis of microbial community relationships based on weighted and unweighted Soergel distances with host phylogeny (COII) and presumptive diet. [file 40168_2015_67_MOESM14_ESM.xlsx]

## Sheet: Sheet1
	Attribute	Unique states	# state changes		Consistency index
			unweighted	weighted	unweighted	weighted
Lower and Higher Termites
	Family	5	5	9	0.8	0.44
	Genus	17	17	21	0.94	0.76
	Diet	3	15	12	0.13	0.17
Higher Termites
	Genus	7	6	7	1	0.86
	Diet	3	15	12	0.13	0.17
